# Supplementary material for: Molecular epidemiology of Mycobacterium tuberculosis in Brazil before the whole genome sequencing era: a literature review
Source: Mem Inst Oswaldo Cruz. 2021 Mar 15;116:e200517. doi: 10.1590/0074-02760200517 (PMC7976556; doi:10.1590/0074-02760200517)
Supplement: Supplementary file 1 [file 1678-8060-mioc-116-e200517-s1.xlsx]

## Sheet: Table24vntrs
TABLE I - Diversity of Index based on Hunter-Gaston for each set of MIRU-VNTR analysis
24 - loci MIRU-VNTR	Allele number																			h	Conclusion	Total samples
	0	1	2	3	4	5	6	7	8	9	10	11	12	13	14	20	21	22	23
4052_QUB26	2	49	43	69	135	147	178	247	95	33	7	1	1			1	2			0.85113	Highly discriminant	1010
2163b_QUB11b		47	373	235	227	95	28	12	4	1	1	7								0.756468	Highly discriminant	1030
424_Mtub04	8	74	310	284	312	36	6	3												0.736429	Highly discriminant	1033
802_MIRU40	1	415	114	287	145	37	18	12	3	1	1		2							0.729107	Highly discriminant	1036
1955_Mtub21	3	72	230	565	127	18	16	5	2	1		1								0.635321	Highly discriminant	1040
2696_MIRU26		11	47	75	198	576	109	14	4											0.633911	Highly discriminant	1034
2531_MIRU23		10	25	86	38	343	518	11	2											0.628853	Highly discriminant	1033
960_MIRU10		3	65	198	613	133	14	1	2											0.586791	Moderately discriminant	1029
2401_Mtub30		591	197	4	244	1														0.583329	Moderately discriminant	1037
1644_MIRU16	8	144	230	610	32	4														0.576758	Moderately discriminant	1028
3690_Mtub39	2	80	665	223	21	27	16	2			1									0.534791	Moderately discriminant	1037
577_ETRC		1	82	257	660	26	13													0.527837	Moderately discriminant	1039
2165_ETRA		41	658	282	33	4	1	1	3	13	1									0.520209	Moderately discriminant	1037
3171_Mtub34		78	51	713	76	108	3	1												0.495689	Moderately discriminant	1030
3192_MIRU31_ETRE	2	13	277	697	20	27	1													0.475171	Moderately discriminant	1037
4156_QUB4156	8	41	719	247	13	2														0.452869	Moderately discriminant	1030
2461_ETRB		198	781	30	15	6														0.38641	Moderately discriminant	1030
2347_Mtub29			91	33	832	70	6								1					0.337248	Moderately discriminant	1033
3007_MIRU27_WUB5		16	165	829	19	6														0.331783	Moderately discriminant	1035
154_MIRU02		191	828	18		2	1													0.331463	Moderately discriminant	1040
2059_MIRU20	1	132	885	22	1															0.260017	Poorly discriminant	1041
580_MIRU04_ETRD		25	951	35	4	15	1	1								1	4	2	1	0.161068	Poorly discriminant	1040
2687_MIRU24	1	1002	29	4	3															0.0682543	Poorly discriminant	1039
4348_MIRU39	12	47	860	85	18	1		6						1						-0.706228	Poorly discriminant	1030

## Sheet: Table15vntrs
TABLE I - Diversity of Index based on Hunter-Gaston for each set of MIRU-VNTR analysis
15 - loci MIRU-VNTR	Allele number																	h	Conclusion	Total samples
	0	1	2	3	4	5	6	7	8	9	10	11	12	20	21	22	23
4052_QUB26	2	49	46	69	143	155	181	247	97	33	7	1	1	1	2	-	-	0.852002	Highly discriminant	1034
2163b_QUB11b	-	47	381	240	236	97	28	12	4	1	1	7	-	-	-	-	-	0.755762	Highly discriminant	1054
424_Mtub04	8	76	322	293	313	36	6	3	-	-	-	-	-	-	-	-	-	0.735993	Highly discriminant	1057
802_MIRU40	1	434	114	288	148	37	18	13	3	1	1		2	-	-	-	-	0.725553	Highly discriminant	1060
2696_MIRU26	-	13	47	80	204	583	111	16	4	-	-	-	-	-	-	-	-	0.639744	Highly discriminant	1058
1955_Mtub21	3	74	246	571	127	18	16	5	2	1	-	1	-	-	-	-	-	0.638576	Highly discriminant	1064
960_MIRU10	-	5	68	212	616	135	14	1	2	-	-	-	-	-	-	-	-	0.596053	Highly discriminant	1053
2401_Mtub30	-	602	204	4	250	1	-	-	-	-	-	-	-	-	-	-	-	0.585175	Moderately discriminant	1061
1644_MIRU16	8	148	243	617	32	4	-	-	-	-	-	-	-	-	-	-	-	0.581472	Moderately discriminant	1052
3690_Mtub39	2	90	674	228	21	27	16	2	-	-	1	-	-	-	-	-	-	0.541377	Moderately discriminant	1061
577_ETRC	-	1	82	267	674	26	13	-	-	-	-	-	-	-	-	-	-	0.527742	Moderately discriminant	1063
2165_ETRA	-	41	676	288	33	4	1	1	3	13	1	-	-	-	-	-	-	0.517288	Moderately discriminant	1061
3192_MIRU31_ETRE	4	15	282	712	20	27	1	-	-	-	-	-	-	-	-	-	-	0.477318	Moderately discriminant	1061
4156_QUB4156	9	43	740	247	13	2	-	-	-	-	-	-	-	-	-	-	-	0.449741	Moderately discriminant	1054
580_MIRU04_ETRD	-	25	972	38	4	15	1	1	-	-	-	-	-	1	4	2	1	0.162607	Poorly discriminant	1064

## Sheet: Table12vntrs
TABLE I - Diversity of Index based on Hunter-Gaston for each set of MIRU-VNTR analysis
12 - loci MIRU-VNTR	Allele number													h	Conclusion	Total samples
	0	1	2	3	4	5	6	7	8	9	10	12	13
802_MIRU40	1	640	211	387	229	62	33	29	10	2	1	2	-	0.743411	Highly discriminant	1607
580_MIRU04_ETRD	8	76	322	293	313	36	6	3	-	-	-	-	-	0.735993	Highly discriminant	1057
2696_MIRU26	-	58	52	140	316	850	162	23	5	-	-	-	-	0.66061	Highly discriminant	1606
2531_MIRU23	1	13	74	120	62	449	827	30	5	-	-	-	-	0.635568	Highly discriminant	1581
960_MIRU10	1	23	115	355	900	188	15	2	2	-	-	-	-	0.615335	Highly discriminant	1601
1644_MIRU16	11	208	410	874	82	12	1	-	-	-	-	-	-	0.615115	Highly discriminant	1598
3192_MIRU31_ETRE	4	37	404	1103	25	35	1	-	-	-	-	-	-	0.465437	Moderately discriminant	1609
154_MIRU02	3	313	1170	97	2	2	1	-	-	-	-	-	-	0.414205	Moderately discriminant	1588
3007_MIRU27_WUB5	1	41	266	1199	35	33	8	-	-	-	-	-	-	0.396073	Moderately discriminant	1583
2059_MIRU20	17	194	1295	64	15	2	2	-	-	-	-	-	-	0.318647	Moderately discriminant	1589
2687_MIRU24	7	1486	29	5	8	26	24	2	-	-	-	-	-	0.121793	Poorly discriminant	1587
4348_MIRU39	14	86	1310	136	23	2	-	6	-	-	-	-	1	-0.699689	Poorly discriminant	1578
