# Supplementary material for: Molecular epidemiology of Mycobacterium tuberculosis in Brazil before the whole genome sequencing era: a literature review
Source: Mem Inst Oswaldo Cruz. 2021 Mar 15;116:e200517. doi: 10.1590/0074-02760200517 (PMC7976556; doi:10.1590/0074-02760200517)
Supplement: Supplementary file 2 [file 1678-8060-mioc-116-e200517-s2.xlsx]

## Sheet: Supplementary Table 3_A
Table II - Lineage prediction using Tbminer based on MIRU-VNTR profile among Brazilian isolates
Original Order	SAMPLE_ID	MIRU02_(0154)	MTUB04_(0424)	ETRC_(0577)	MIRU04_(0580)	MIRU40_(0802)	MIRU10_(0960)	MIRU16_(1644)	MTUB21_(1955)	MIRU20_(2059)	QUB11B_(2163B)	ETRA_(2165)	MTUB29_(2347)	MTUB30_(2401)	ETRB_(2461)	MIRU23_(2531)	MIRU24_(2687)	MIRU26_(2996)	MIRU27_(3007)	MTUB34_(3171)	MIRU31_(3192)	MTUB39_(3690)	QUB26_(4052)	QUB4156_(4156)	MIRU39_(4348)	STATE	MIRU-SET	Pred1_TBlineage(Spol43)	Pred2_MIRU-VNTRPlus(24VNTR)	Pred3_Borile(Spol43)	Pred5_Expert(24VNTR)	Pred2bis_MIRU-VNTRPlus(15VNTR)	Pred5bis_Expert(15VNTR)	6_Consensus_Pred1_2_3_4	6bis_Consensus_Pred1_2bis_3_4
18	Alves2011_3	?	3	3	2	1	2	1	2	?	3	2	?	1	?	?	?	4	?	?	3	2	8	1	?	GO	15-l0ci	NA	LAM	LAM	L4_LAM	LAM	L0_Animal	NA	NA
189	Oelema112011_PA239	2	2	4	2	3	4	3	6	1	11	9	3	2	5	6	2	2	3	3	5	6	7	1	4	PA	24-l0ci	NA	EAI	EAI	L1_EAI	EAI	L1_EAI	NA	NA
190	Oelema112011_PA252	2	2	4	7	3	4	3	6	1	11	9	3	2	5	6	2	2	3	3	5	6	7	1	4	PA	24-l0ci	NA	EAI	EAI	L1_EAI	EAI	L1_EAI	NA	NA
191	Oelema112011_PA173	2	2	4	5	4	4	3	6	1	11	9	3	2	5	6	2	2	3	3	5	6	7	1	4	PA	24-l0ci	NA	EAI	EAI	L1_EAI	EAI	L1_EAI	NA	NA
192	Oelema112011_PA210	2	2	4	5	3	4	3	6	1	11	9	3	2	5	6	2	2	3	3	5	6	7	1	4	PA	24-l0ci	NA	EAI	EAI	L1_EAI	EAI	L1_EAI	NA	NA
193	Oelema112011_PA254	2	2	4	5	3	4	3	6	2	11	9	3	2	5	6	2	2	3	3	5	6	7	1	4	PA	24-l0ci	NA	EAI	EAI	L1_EAI	EAI	L1_EAI	NA	NA
194	Oelema112011_PA189	2	2	4	2	3	4	3	6	2	11	9	3	2	5	6	1	2	3	3	5	6	6	1	4	PA	24-l0ci	NA	EAI	EAI	L1_EAI	EAI	L1_EAI	NA	NA
195	Oelema112011_PA182	2	2	1	5	3	4	3	6	1	11	8	3	2	?	6	2	2	3	3	5	10	7	1	4	PA	24-l0ci	NA	EAI	EAI	L1_EAI	EAI	L1_EAI	NA	NA
196	Oelema112011_PA237	2	2	4	4	3	4	3	6	2	5	9	3	2	4	6	2	2	3	3	3	4	1	1	3	PA	24-l0ci	NA	EAI	EAI	L1_EAI	EAI	L1_EAI	NA	NA
197	Oelema112011_PA246	2	2	4	4	3	4	3	6	2	8	7	3	2	4	6	2	2	3	3	5	4	1	1	3	PA	24-l0ci	NA	EAI	EAI	L1_EAI	EAI	L1_EAI	NA	NA
259	C01ceiçã02018_01690	2	2	3	4	3	4	3	3	3	3	2	3	2	4	6	2	2	3	5	3	1	1	1	3	PA	24-l0ci	NA	EAI	EAI	L1_EAI	EAI	L1_EAI	NA	NA
198	Oelema112011_PA205	2	3	2	5	3	4	3	11	2	3	9	3	2	4	6	2	2	3	3	5	7	3	1	1	PA	24-l0ci	NA	EAI	EAI	L1_EAI1	EAI	L1_EAI1	NA	NA
238	C01ceiçã02018_01684	2	2	2	5	3	4	3	1	2	7	9	3	2	4	6	2	2	3	5	3	5	3	1	1	PA	24-l0ci	NA	EAI	EAI	L1_EAI1	EAI	L1_EAI1	NA	NA
239	C01ceiçã02018_01689	2	2	2	5	3	4	3	1	2	7	9	3	2	4	6	2	2	3	5	3	5	3	1	1	PA	24-l0ci	NA	EAI	EAI	L1_EAI1	EAI	L1_EAI1	NA	NA
240	C01ceiçã02018_01977	2	2	2	5	3	4	3	1	2	7	9	3	2	4	6	2	2	3	5	3	5	3	1	1	PA	24-l0ci	NA	EAI	EAI	L1_EAI1	EAI	L1_EAI1	NA	NA
241	C01ceiçã02018_02133	2	2	2	5	3	4	3	1	2	7	9	3	2	4	6	2	2	3	5	3	5	3	1	1	PA	24-l0ci	NA	EAI	EAI	L1_EAI1	EAI	L1_EAI1	NA	NA
242	C01ceiçã02018_02243	2	2	2	5	3	4	3	1	2	7	9	3	2	4	6	2	2	3	5	3	5	3	1	1	PA	24-l0ci	NA	EAI	EAI	L1_EAI1	EAI	L1_EAI1	NA	NA
838	Vas1cell0s2014_BRA1620080C8131A2	2	3	2	5	3	4	3	8	2	3	2	3	2	4	6	2	2	3	3	5	1	3	1	2	RJ	24-l0ci	NA	NA	NA	NA	EAI	L1_EAI1	NA	NA
199	Oelema112011_PA200	2	2	4	6	4	4	3	6	2	3	6	3	1	1	8	2	2	3	3	5	5	6	1	3	PA	24-l0ci	NA	EAI	EAI	L1_EAI3	EAI	L1_EAI3	NA	NA
992	Tatara2019_00611	2	2	4	5	3	3	3	6	1	10	10	3	2	4	6	2	2	3	3	2	6	7	1	3	RR	24-l0ci	NA	NA	NA	NA	EAI	L1_EAI6	NA	NA
1001	Tatara2019_00820	2	2	4	2	1	4	3	6	2	8	8	3	2	4	6	2	2	4	3	2	4	6	1	3	RR	24-l0ci	NA	NA	NA	NA	EAI	L1_EAI6	NA	NA
1015	Tatara2019_01284	2	2	4	4	1	4	3	9	2	8	8	3	2	4	6	2	2	4	3	6	4	6	1	3	RR	24-l0ci	NA	NA	NA	NA	EAI	L1_EAI6	NA	NA
359	Pi1t0d02013_126	2	?	?	2	3	3	3	?	2	?	?	?	?	?	5	1	8	3	?	5	?	?	?	0	PR	12-l0ci	NA	Beijing	Beijing	L2_Beijing	Beijing	L2_Beijing	NA	NA
558	Oelema112011_RJ2172_03	2	4	5	2	3	3	3	5	2	6	4	4	4	2	5	1	7	3	3	5	3	8	2	3	RJ	24-l0ci	NA	Beijing	Beijing	L2_Beijing	Beijing	L2_Beijing	NA	NA
560	G0mes2015_3912_02	2	4	5	1	3	3	3	5	2	6	4	14	4	2	5	1	7	3	3	4	3	3	2	3	RJ	24-l0ci	NA	Beijing	Beijing	L2_Beijing	Beijing	L2_Beijing	NA	NA
561	G0mes2015_2172_03	2	4	5	2	3	3	3	5	2	6	4	4	4	2	6	1	7	3	3	4	3	3	2	3	RJ	24-l0ci	NA	Beijing	Beijing	L2_Beijing	Beijing	L2_Beijing	NA	NA
828	Vas1cell0s2014_BRA1620090C1893	2	3	4	2	1	4	3	2	2	2	3	4	4	3	5	1	6	3	3	4	2	8	3	2	RJ	24-l0ci	NA	NA	NA	NA	Haarlem	L2_Beijing	NA	NA
857	Vas1cell0s2014_BRA1620090C1938	2	0	?	2	3	3	3	4	2	6	?	4	?	2	5	1	8	3	3	5	3	1	?	2	RJ	24-l0ci	NA	NA	NA	NA	Beijing	L2_Beijing	NA	NA
1005	Tatara2019_00939	2	4	4	2	3	2	3	5	2	6	5	4	4	2	5	1	7	3	3	3	3	6	2	4	RR	24-l0ci	NA	NA	NA	NA	Beijing	L2_Beijing	NA	NA
1036	Tatara2019_01753	2	4	4	2	3	2	3	5	2	6	5	4	1	2	5	1	7	3	3	2	3	6	2	4	RR	24-l0ci	NA	NA	NA	NA	Beijing	L2_Beijing	NA	NA
1512	G0mes2015_ZT272	2	4	4	2	3	3	3	4	2	6	4	4	4	2	5	1	7	3	3	5	3	7	3	3	SP	24-l0ci	NA	NA	NA	NA	Beijing	L2_Beijing	NA	NA
1513	G0mes2015_ZT264	2	4	4	2	3	3	3	4	2	7	4	4	4	2	5	1	7	3	3	5	3	7	3	3	SP	24-l0ci	NA	NA	NA	NA	Beijing	L2_Beijing	NA	NA
1514	G0mes2015_ZT306	2	4	4	2	3	3	3	5	2	5	2	4	4	2	6	1	7	3	3	5	3	3	2	3	SP	24-l0ci	NA	NA	NA	NA	Beijing	L2_Beijing	NA	NA
1515	G0mes2015_5351	2	4	5	2	3	3	3	5	2	6	4	4	4	2	5	1	7	3	3	5	3	3	2	3	SP	24-l0ci	NA	NA	NA	NA	Beijing	L2_Beijing	NA	NA
1516	G0mes2015_8283	2	4	4	2	3	3	3	4	2	7	4	4	2	2	5	1	3	3	3	5	3	7	4	3	SP	24-l0ci	NA	NA	NA	NA	Beijing	L2_Beijing	NA	NA
1517	G0mes2015_8975	2	4	4	2	3	3	3	4	2	5	4	4	4	2	5	1	7	3	3	5	3	7	2	3	SP	24-l0ci	NA	NA	NA	NA	Beijing	L2_Beijing	NA	NA
1551	Machad02010_38	1	?	?	2	3	3	2	?	2	?	?	?	?	?	3	1	7	3	?	5	?	?	?	3	PR	12-l0ci	NA	NA	NA	NA	Beijing	L2_Beijing	NA	NA
1072	Vale1ça2012_73	2	?	?	6	3	4	3	?	2	?	?	?	?	?	5	1	4	3	?	5	?	?	?	2	RS	12-l0ci	NA	NA	NA	NA	Haarlem	L3_CAS	NA	NA
1073	Vale1ça2012_74	2	?	?	6	3	4	4	?	2	?	?	?	?	?	5	1	4	3	?	5	?	?	?	2	RS	12-l0ci	NA	NA	NA	NA	Delhi/CAS	L3_CAS	NA	NA
1107	Vale1ça2012_88	2	?	?	2	2	4	2	?	2	?	?	?	?	?	5	1	6	3	?	5	?	?	?	2	RS	12-l0ci	NA	NA	NA	NA	Delhi/CAS	L3_CAS	NA	NA
1337	S0ares2013_114_98	2	?	?	2	2	1	4	?	2	?	?	?	?	?	2	6	1	5	?	5	?	?	?	3	RS	12-l0ci	NA	NA	NA	NA	Beijing	L3_CAS	NA	NA
1338	S0ares2013_119_98	2	?	?	2	2	1	4	?	2	?	?	?	?	?	2	6	1	5	?	5	?	?	?	3	RS	12-l0ci	NA	NA	NA	NA	Beijing	L3_CAS	NA	NA
1369	S0ares2013_246_99	2	?	?	2	2	7	4	?	2	?	?	?	?	?	2	5	1	5	?	3	?	?	?	2	RS	12-l0ci	NA	NA	NA	NA	Delhi/CAS	L3_CAS	NA	NA
2	Alves2011_4A	?	3	4	3	1	3	3	2	?	4	2	?	2	?	?	?	3	?	?	3	1	4	2	?	GO	15-l0ci	NA	S	S	L4	S	L4	NA	NA
3	Alves2011_4B	?	3	4	3	1	3	3	2	?	4	2	?	2	?	?	?	3	?	?	3	1	4	2	?	GO	15-l0ci	NA	S	S	L4	S	L4	NA	NA
4	Alves2011_4C	?	3	4	2	1	3	3	2	?	4	2	?	2	?	?	?	3	?	?	3	1	4	2	?	GO	15-l0ci	NA	Cameroon	Cameroon	L4	LAM	L4	NA	NA
5	Alves2011_4D	?	3	4	2	1	3	3	2	?	4	2	?	2	?	?	?	3	?	?	3	1	4	0	?	GO	15-l0ci	NA	LAM	LAM	L4	LAM	L4	NA	NA
6	Alves2011_5	?	3	4	3	4	2	3	1	?	4	2	?	2	?	?	?	5	?	?	3	1	6	2	?	GO	15-l0ci	NA	S	S	L4_S	S	L4	NA	NA
8	Alves2011_7	?	2	3	2	1	3	2	2	?	4	2	?	2	?	?	?	4	?	?	2	2	4	2	?	GO	15-l0ci	NA	Cameroon	Cameroon	L4	Cameroon	L4	NA	NA
12	Alves2011_12B	?	3	4	2	1	1	2	2	?	4	2	?	1	?	?	?	1	?	?	3	2	5	2	?	GO	15-l0ci	NA	LAM	LAM	L4_LAM	LAM	L4	NA	NA
17	Alves2011_16	?	4	3	2	1	3	1	2	?	5	2	?	2	?	?	?	4	?	?	3	3	4	2	?	GO	15-l0ci	NA	Cameroon	Cameroon	L4	Cameroon	L4	NA	NA
19	Alves2011_10	?	1	3	2	4	4	3	2	?	2	3	?	4	?	?	?	5	?	?	2	2	5	2	?	GO	15-l0ci	NA	Haarlem	Haarlem	L4	Haarlem	L4	NA	NA
20	Alves2011_9	?	1	4	2	4	4	3	2	?	5	3	?	4	?	?	?	5	?	?	2	3	6	2	?	GO	15-l0ci	NA	Haarlem	Haarlem	L4	Haarlem	L4	NA	NA
21	Alves2011_2	?	2	3	2	3	4	2	2	?	2	3	?	4	?	?	?	5	?	?	3	1	5	2	?	GO	15-l0ci	NA	Haarlem	Haarlem	L4	Haarlem	L4	NA	NA
24	Alves2011_6C	?	2	3	2	1	2	2	2	?	2	3	?	4	?	?	?	5	?	?	3	2	2	2	?	GO	15-l0ci	NA	Haarlem	Haarlem	L4	Haarlem	L4	NA	NA
34	Da1tas2015_BRAMNG201000767	2	1	4	2	1	3	1	3	2	2	3	5	1	2	6	1	5	2	3	3	2	4	2	3	MG	24-l0ci	NA	LAM	LAM	L4	LAM	L4	NA	NA
47	Da1tas2015_BRAMNG201100162	2	1	4	2	12	4	4	3	2	2	2	5	1	?	6	1	3	3	3	2	2	4	2	2	MG	24-l0ci	NA	LAM	LAM	L4_LAM	LAM	L4	NA	NA
49	Da1tas2015_BRAMNG201100166	2	2	4	2	1	6	3	3	2	?	2	4	1	2	?	1	?	?	3	1	2	3	?	?	MG	24-l0ci	NA	LAM	LAM	L4	LAM	L4	NA	NA
51	Da1tas2015_BRAMNG200801047	2	3	2	2	3	4	2	3	2	4	4	4	2	2	6	?	5	2	1	3	1	4	2	2	MG	24-l0ci	NA	Haarlem	Haarlem	L4	Haarlem	L4	NA	NA
90	Da1tas2015_BRAMNG201100243	2	4	4	2	1	1	1	3	2	3	2	4	1	1	6	1	2	1	5	3	2	8	2	2	MG	24-l0ci	NA	LAM	LAM	L4_LAM	LAM	L4	NA	NA
99	Da1tas2015_BRAMNG200801612	2	2	4	2	2	3	3	2	2	3	2	4	2	2	5	1	5	2	3	3	3	3	2	1	MG	24-l0ci	NA	Cameroon	Cameroon	L4	Cameroon	L4	NA	NA
100	Da1tas2015_BRAMNG201301895	2	2	3	2	3	4	3	3	2	2	3	3	2	2	5	1	5	3	3	3	1	5	2	3	MG	24-l0ci	NA	Haarlem	Haarlem	L4	Haarlem	L4	NA	NA
101	Da1tas2015_BRAMNG201301900	2	2	2	2	2	4	4	2	2	5	2	4	2	2	6	1	4	4	3	3	4	5	2	3	MG	24-l0ci	NA	LAM	LAM	L3_CAS	LAM	L4	NA	NA
102	Da1tas2015_BRAMNG201313675	2	2	4	2	1	4	3	2	2	4	3	4	2	2	6	1	4	3	3	3	3	5	2	3	MG	24-l0ci	NA	H37Rv	H37Rv	L4	H37Rv	L4	NA	NA
103	Da1tas2015_BRAMNG200800626	2	2	4	2	2	3	3	2	2	4	2	4	2	2	5	1	5	2	3	2	3	5	2	2	MG	24-l0ci	NA	S	S	L4	Cameroon	L4	NA	NA
104	Da1tas2015_BRAMNG201302970	2	2	4	2	2	4	4	2	2	4	2	4	2	2	5	1	5	3	3	2	3	5	2	3	MG	24-l0ci	NA	LAM	LAM	L4	LAM	L4	NA	NA
105	Da1tas2015_BRAMNG200901682	2	2	4	2	2	3	5	2	2	4	2	4	2	2	5	1	5	3	3	2	3	6	2	2	MG	24-l0ci	NA	Cameroon	Cameroon	L4	Cameroon	L4	NA	NA
106	Da1tas2015_BRAMNG201312818	2	2	4	2	2	4	3	2	2	4	2	4	2	2	5	1	5	3	3	3	3	5	2	3	MG	24-l0ci	NA	LAM	LAM	L4	LAM	L4	NA	NA
109	Da1tas2015_BRAMNG200901105	2	2	4	2	3	4	2	4	2	3	3	4	2	2	4	1	5	2	3	3	3	6	3	2	MG	24-l0ci	NA	Haarlem	Haarlem	L4	X	L4	NA	NA
110	Da1tas2015_BRAMNG201100171	2	3	4	2	3	3	2	4	2	2	3	4	4	2	5	1	5	2	3	3	3	5	3	2	MG	24-l0ci	NA	Haarlem	Haarlem	L4_X	Haarlem	L4	NA	NA
117	Da1tas2015_BRAMNG200901255	2	2	3	2	3	4	3	2	1	2	3	2	4	2	3	1	5	3	3	3	2	5	2	3	MG	24-l0ci	NA	Haarlem	Haarlem	L4_H1-2	Haarlem	L4	NA	NA
130	Oelema112011_PA255	2	2	4	2	4	3	3	2	2	5	2	4	2	2	5	1	5	3	3	3	7	5	2	2	PA	24-l0ci	NA	Cameroon	Cameroon	L4	Cameroon	L4	NA	NA
131	Oelema112011_PA219	2	3	4	2	1	2	3	2	2	3	3	4	2	2	5	1	5	3	3	2	2	5	2	2	PA	24-l0ci	NA	UgandaI	UgandaI	L4	NEW-1	L4	NA	NA
133	Oelema112011_PA164	2	3	4	2	4	3	3	2	2	4	2	4	1	2	5	1	3	3	3	3	3	6	2	2	PA	24-l0ci	NA	LAM	LAM	L4_LAM	LAM	L4	NA	NA
134	Oelema112011_PA249	2	2	5	1	1	3	2	2	2	5	3	4	2	2	6	1	5	3	3	3	5	?	2	2	PA	24-l0ci	NA	H37Rv	H37Rv	L4	H37Rv	L4	NA	NA
139	Oelema112011_PA238	2	4	4	3	3	4	3	1	2	6	4	5	2	1	5	1	5	3	3	3	1	4	2	2	PA	24-l0ci	NA	S	S	L4	S	L4	NA	NA
145	Oelema112011_PA243	1	3	4	2	2	4	3	4	2	2	2	4	1	2	6	1	5	5	3	2	2	3	2	1	PA	24-l0ci	NA	LAM	LAM	L4_LAM	LAM	L4	NA	NA
156	Oelema112011_PA227	2	3	4	2	1	6	2	3	2	3	2	4	1	2	6	1	5	2	3	3	2	7	1	2	PA	24-l0ci	NA	LAM	LAM	L4_LAM	LAM	L4	NA	NA
172	Oelema112011_PA190	2	2	3	2	4	4	3	3	2	3	3	4	4	2	5	1	3	3	3	3	3	5	3	2	PA	24-l0ci	NA	Haarlem	Haarlem	L4	Haarlem	L4	NA	NA
173	Oelema112011_PA214	2	2	3	2	4	4	3	3	2	3	3	4	4	2	5	1	3	3	3	3	3	5	3	2	PA	24-l0ci	NA	Haarlem	Haarlem	L4	Haarlem	L4	NA	NA
175	Oelema112011_PA217	2	2	3	2	3	6	3	4	2	5	3	4	4	2	5	1	4	3	3	3	3	8	1	2	PA	24-l0ci	NA	Haarlem	Haarlem	L4	Haarlem	L4	NA	NA
181	Oelema112011_PA228	2	2	3	2	3	5	3	3	1	3	3	2	4	2	3	1	2	3	3	3	3	21	3	2	PA	24-l0ci	NA	Haarlem	Haarlem	L4_H3	Haarlem	L4	NA	NA
214	C01ceiçã02018_01727	2	2	3	2	4	4	3	3	2	3	3	4	4	2	5	1	3	3	3	3	3	5	3	2	PA	24-l0ci	NA	Haarlem	Haarlem	L4	Haarlem	L4	NA	NA
215	C01ceiçã02018_02518	2	2	3	2	4	4	3	3	2	3	3	4	4	2	5	1	3	3	3	3	3	5	3	2	PA	24-l0ci	NA	Haarlem	Haarlem	L4	Haarlem	L4	NA	NA
217	C01ceiçã02018_01693	2	2	3	2	4	4	3	3	2	3	3	4	4	2	5	1	3	3	3	3	3	5	3	2	PA	24-l0ci	NA	Haarlem	Haarlem	L4	Haarlem	L4	NA	NA
218	C01ceiçã02018_02370	2	2	3	2	4	4	3	3	2	3	3	4	4	2	5	1	3	3	3	3	3	5	3	2	PA	24-l0ci	NA	Haarlem	Haarlem	L4	Haarlem	L4	NA	NA
222	C01ceiçã02018_01697	2	2	4	2	2	3	3	5	2	2	2	4	2	2	5	1	5	3	3	3	3	5	2	2	PA	24-l0ci	NA	Cameroon	Cameroon	L4	Cameroon	L4	NA	NA
223	C01ceiçã02018_02094	2	2	4	2	2	3	3	5	2	2	2	4	2	2	5	1	5	3	3	3	3	5	2	2	PA	24-l0ci	NA	Cameroon	Cameroon	L4	Cameroon	L4	NA	NA
233	C01ceiçã02018_01734	2	3	4	3	3	4	3	6	2	1	4	5	2	2	5	1	5	3	2	3	3	4	2	2	PA	24-l0ci	NA	Haarlem	Haarlem	L4	Haarlem	L4	NA	NA
234	C01ceiçã02018_02404	2	3	4	3	3	4	3	6	2	1	4	5	2	2	5	1	5	3	2	3	3	4	2	2	PA	24-l0ci	NA	Haarlem	Haarlem	L4	Haarlem	L4	NA	NA
235	C01ceiçã02018_02417	2	3	4	3	3	4	3	6	2	1	4	5	2	2	5	1	5	3	2	3	3	4	2	2	PA	24-l0ci	NA	Haarlem	Haarlem	L4	Haarlem	L4	NA	NA
252	C01ceiçã02018_02516	2	1	3	2	3	2	3	3	2	2	3	4	4	2	5	1	2	3	2	3	4	7	3	2	PA	24-l0ci	NA	Haarlem	Haarlem	L4	Haarlem	L4	NA	NA
256	C01ceiçã02018_02173	2	2	3	2	3	4	3	3	1	3	3	2	2	2	3	1	5	3	3	3	2	7	3	2	PA	24-l0ci	NA	Haarlem	Haarlem	L4_H1-2	Haarlem	L4	NA	NA
257	C01ceiçã02018_02245	2	2	4	2	4	3	2	5	2	2	3	4	2	2	5	1	5	3	3	4	3	5	2	2	PA	24-l0ci	NA	Haarlem	Haarlem	L4	NEW-1	L4	NA	NA
258	C01ceiçã02018_02548	2	2	4	2	4	3	2	5	2	2	3	4	2	2	5	1	5	3	3	4	3	5	2	2	PA	24-l0ci	NA	Haarlem	Haarlem	L4	NEW-1	L4	NA	NA
260	C01ceiçã02018_01700	2	2	3	2	3	5	3	4	3	3	3	2	4	2	3	1	5	3	3	3	3	8	3	2	PA	24-l0ci	NA	Haarlem	Haarlem	L4	Haarlem	L4	NA	NA
261	C01ceiçã02018_01978	2	2	3	2	3	5	3	4	3	3	3	2	4	2	3	1	5	3	3	3	3	8	3	2	PA	24-l0ci	NA	Haarlem	Haarlem	L4	Haarlem	L4	NA	NA
264	N0guti2007_03	3	?	?	2	4	3	1	?	2	?	?	?	?	?	5	1	5	3	?	3	?	?	?	2	PR	12-l0ci	NA	Haarlem	Haarlem	L4	Cameroon	L4	NA	NA
265	N0guti2007_04	1	?	?	2	4	4	3	?	2	?	?	?	?	?	6	1	4	3	?	2	?	?	?	2	PR	12-l0ci	NA	LAM	LAM	L4_LAM	LAM	L4	NA	NA
266	N0guti2007_05	4	?	?	2	6	3	3	?	2	?	?	?	?	?	5	1	5	3	?	3	?	?	?	2	PR	12-l0ci	NA	Haarlem	Haarlem	L4	LAM	L4	NA	NA
267	N0guti2007_06	3	?	?	2	5	3	3	?	2	?	?	?	?	?	5	1	4	3	?	3	?	?	?	2	PR	12-l0ci	NA	Haarlem	Haarlem	L4	LAM	L4	NA	NA
268	N0guti2007_07	3	?	?	3	4	3	3	?	2	?	?	?	?	?	5	1	5	3	?	2	?	?	?	2	PR	12-l0ci	NA	Haarlem	Haarlem	L4	S	L4	NA	NA
269	N0guti2007_08	3	?	?	2	4	5	4	?	2	?	?	?	?	?	5	1	4	3	?	1	?	?	?	2	PR	12-l0ci	NA	Haarlem	Haarlem	L4	LAM	L4	NA	NA
270	N0guti2007_09	3	?	?	2	3	2	3	?	2	?	?	?	?	?	6	1	5	3	?	3	?	?	?	2	PR	12-l0ci	NA	Haarlem	Haarlem	L4	NEW-1	L4	NA	NA
271	N0guti2007_10	4	?	?	2	1	2	3	?	2	?	?	?	?	?	6	1	5	3	?	3	?	?	?	2	PR	12-l0ci	NA	H37Rv	H37Rv	L4	NEW-1	L4	NA	NA
272	N0guti2007_11	3	?	?	2	3	3	3	?	2	?	?	?	?	?	5	1	4	3	?	3	?	?	?	2	PR	12-l0ci	NA	Haarlem	Haarlem	L4	Haarlem	L4	NA	NA
273	N0guti2007_12	3	?	?	2	3	3	4	?	1	?	?	?	?	?	5	1	5	3	?	3	?	?	?	2	PR	12-l0ci	NA	Cameroon	Cameroon	L4	Haarlem	L4	NA	NA
274	N0guti2007_13	3	?	?	2	1	4	4	?	2	?	?	?	?	?	6	1	3	2	?	3	?	?	?	2	PR	12-l0ci	NA	LAM	LAM	L4_LAM	LAM	L4	NA	NA
275	N0guti2007_14	3	?	?	2	6	4	3	?	2	?	?	?	?	?	6	1	4	3	?	2	?	?	?	2	PR	12-l0ci	NA	LAM	LAM	L4_LAM	LAM	L4	NA	NA
276	N0guti2007_15	3	?	?	2	8	4	3	?	2	?	?	?	?	?	6	1	5	3	?	2	?	?	?	2	PR	12-l0ci	NA	LAM	LAM	L4_LAM	LAM	L4	NA	NA
277	N0guti2007_16	2	?	?	2	6	2	3	?	2	?	?	?	?	?	6	1	4	3	?	3	?	?	?	2	PR	12-l0ci	NA	Haarlem	Haarlem	L4	NEW-1	L4	NA	NA
278	N0guti2007_17	3	?	?	2	6	3	3	?	2	?	?	?	?	?	6	1	5	3	?	3	?	?	?	2	PR	12-l0ci	NA	Haarlem	Haarlem	L4	LAM	L4	NA	NA
279	N0guti2007_18	2	?	?	2	5	5	4	?	2	?	?	?	?	?	6	1	4	3	?	3	?	?	?	2	PR	12-l0ci	NA	Haarlem	Haarlem	L4	Haarlem	L4	NA	NA
280	N0guti2007_19	3	?	?	2	1	3	2	?	2	?	?	?	?	?	6	1	3	3	?	3	?	?	?	2	PR	12-l0ci	NA	H37Rv	H37Rv	L4	H37Rv	L4	NA	NA
281	N0guti2007_20	3	?	?	2	1	3	3	?	2	?	?	?	?	?	6	1	4	3	?	3	?	?	?	2	PR	12-l0ci	NA	H37Rv	H37Rv	L4	H37Rv	L4	NA	NA
282	N0guti2007_21	3	?	?	2	1	3	3	?	2	?	?	?	?	?	6	1	4	3	?	3	?	?	?	2	PR	12-l0ci	NA	H37Rv	H37Rv	L4	H37Rv	L4	NA	NA
284	N0guti2007_23	3	?	?	2	1	3	1	?	2	?	?	?	?	?	6	1	4	2	?	3	?	?	?	2	PR	12-l0ci	NA	H37Rv	H37Rv	L4	H37Rv	L4	NA	NA
285	N0guti2007_24	3	?	?	2	1	3	2	?	2	?	?	?	?	?	6	1	5	2	?	3	?	?	?	2	PR	12-l0ci	NA	LAM	LAM	L4	H37Rv	L4	NA	NA
286	N0guti2007_25	3	?	?	2	1	2	1	?	2	?	?	?	?	?	6	1	5	3	?	3	?	?	?	2	PR	12-l0ci	NA	Haarlem	Haarlem	L4	Haarlem	L4	NA	NA
287	N0guti2007_26	3	?	?	2	1	2	1	?	2	?	?	?	?	?	6	1	5	3	?	3	?	?	?	2	PR	12-l0ci	NA	Haarlem	Haarlem	L4	Haarlem	L4	NA	NA
289	N0guti2007_28	3	?	?	2	1	3	2	?	2	?	?	?	?	?	5	1	5	3	?	3	?	?	?	2	PR	12-l0ci	NA	Haarlem	Haarlem	L4	H37Rv	L4	NA	NA
292	N0guti2007_31	2	?	?	2	2	4	4	?	2	?	?	?	?	?	7	1	5	3	?	2	?	?	?	2	PR	12-l0ci	NA	LAM	LAM	L4_LAM	LAM	L4	NA	NA
293	N0guti2007_32	2	?	?	2	2	4	3	?	2	?	?	?	?	?	6	1	5	3	?	2	?	?	?	2	PR	12-l0ci	NA	LAM	LAM	L4_LAM	LAM	L4	NA	NA
294	N0guti2007_33	2	?	?	2	2	4	3	?	2	?	?	?	?	?	6	1	4	3	?	2	?	?	?	2	PR	12-l0ci	NA	LAM	LAM	L4_LAM	LAM	L4	NA	NA
295	N0guti2007_34	3	?	?	2	3	4	3	?	2	?	?	?	?	?	6	1	4	3	?	1	?	?	?	2	PR	12-l0ci	NA	LAM	LAM	L4_LAM	LAM	L4	NA	NA
300	N0guti2007_39	3	?	?	2	1	4	4	?	2	?	?	?	?	?	5	1	4	3	?	3	?	?	?	2	PR	12-l0ci	NA	LAM	LAM	L4	LAM	L4	NA	NA
302	N0guti2007_41	3	?	?	2	1	4	1	?	2	?	?	?	?	?	5	1	5	3	?	3	?	?	?	2	PR	12-l0ci	NA	LAM	LAM	L4	LAM	L4	NA	NA
306	N0guti2007_45	3	?	?	2	1	4	4	?	2	?	?	?	?	?	6	1	4	3	?	3	?	?	?	2	PR	12-l0ci	NA	LAM	LAM	L4_LAM	LAM	L4	NA	NA
307	N0guti2007_46	3	?	?	2	1	4	1	?	2	?	?	?	?	?	6	1	4	2	?	3	?	?	?	2	PR	12-l0ci	NA	LAM	LAM	L4_LAM	LAM	L4	NA	NA
308	N0guti2007_47	2	?	?	2	2	4	3	?	2	?	?	?	?	?	6	1	5	3	?	2	?	?	?	2	PR	12-l0ci	NA	LAM	LAM	L4_LAM	LAM	L4	NA	NA
309	N0guti2007_48	2	?	?	2	3	4	4	?	1	?	?	?	?	?	2	1	5	3	?	3	?	?	?	2	PR	12-l0ci	NA	Haarlem	Haarlem	L4	LAM	L4	NA	NA
311	N0guti2007_50	3	?	?	3	1	2	1	?	2	?	?	?	?	?	6	1	5	3	?	3	?	?	?	2	PR	12-l0ci	NA	Haarlem	Haarlem	L4	LAM	L4	NA	NA
318	N0guti2007_57	3	?	?	2	3	4	4	?	2	?	?	?	?	?	5	1	5	3	?	3	?	?	?	2	PR	12-l0ci	NA	LAM	LAM	L4	LAM	L4	NA	NA
319	N0guti2007_58	3	?	?	2	3	4	4	?	2	?	?	?	?	?	5	1	5	3	?	3	?	?	?	2	PR	12-l0ci	NA	LAM	LAM	L4	LAM	L4	NA	NA
323	N0guti2007_62	3	?	?	2	2	3	3	?	2	?	?	?	?	?	5	1	5	3	?	3	?	?	?	2	PR	12-l0ci	NA	Haarlem	Haarlem	L4	Haarlem	L4	NA	NA
325	N0guti2007_64	3	?	?	2	8	4	4	?	1	?	?	?	?	?	6	1	5	3	?	1	?	?	?	2	PR	12-l0ci	NA	LAM	LAM	L4	LAM	L4	NA	NA
326	N0guti2007_65	3	?	?	2	7	4	2	?	1	?	?	?	?	?	6	1	5	3	?	2	?	?	?	2	PR	12-l0ci	NA	LAM	LAM	L4	LAM	L4	NA	NA
327	N0guti2007_66	3	?	?	2	7	4	2	?	1	?	?	?	?	?	6	1	5	3	?	2	?	?	?	2	PR	12-l0ci	NA	LAM	LAM	L4	LAM	L4	NA	NA
333	N0guti2007_72	3	?	?	2	3	5	1	?	1	?	?	?	?	?	3	1	5	3	?	3	?	?	?	2	PR	12-l0ci	NA	Haarlem	Haarlem	L4	Haarlem	L4	NA	NA
337	N0guti2007_76	3	?	?	2	3	3	4	?	1	?	?	?	?	?	3	1	5	3	?	3	?	?	?	2	PR	12-l0ci	NA	Cameroon	Cameroon	L4	Haarlem	L4	NA	NA
338	N0guti2007_77	3	?	?	2	3	5	1	?	1	?	?	?	?	?	3	1	5	3	?	3	?	?	?	2	PR	12-l0ci	NA	Haarlem	Haarlem	L4	Haarlem	L4	NA	NA
344	N0guti2007_83	3	?	?	2	3	5	0	?	2	?	?	?	?	?	5	1	5	3	?	3	?	?	?	2	PR	12-l0ci	NA	Haarlem	Haarlem	L4	Haarlem	L4	NA	NA
345	Pi1t0d02013_109	1	?	?	2	5	2	3	?	2	?	?	?	?	?	6	1	5	3	?	2	?	?	?	2	PR	12-l0ci	NA	LAM	LAM	L4	NEW-1	L4	NA	NA
346	Pi1t0d02013_125	1	?	?	2	4	3	3	?	2	?	?	?	?	?	6	1	4	3	?	2	?	?	?	0	PR	12-l0ci	NA	Haarlem	Haarlem	L4	LAM	L4	NA	NA
348	Pi1t0d02013_111	1	?	?	2	6	4	3	?	2	?	?	?	?	?	6	1	3	3	?	2	?	?	?	2	PR	12-l0ci	NA	LAM	LAM	L4_LAM	LAM	L4	NA	NA
349	Pi1t0d02013_031-307	1	?	?	2	6	4	3	?	2	?	?	?	?	?	6	1	3	3	?	2	?	?	?	2	PR	12-l0ci	NA	LAM	LAM	L4_LAM	LAM	L4	NA	NA
350	Pi1t0d02013_5	1	?	?	2	4	4	3	?	2	?	?	?	?	?	6	1	3	3	?	3	?	?	?	2	PR	12-l0ci	NA	LAM	LAM	L4_LAM	Haarlem	L4	NA	NA
352	Pi1t0d02013_114	1	?	?	2	4	4	3	?	2	?	?	?	?	?	7	1	3	3	?	2	?	?	?	2	PR	12-l0ci	NA	LAM	LAM	L4_LAM	LAM	L4	NA	NA
353	Pi1t0d02013_110	1	?	?	2	5	4	3	?	2	?	?	?	?	?	7	1	3	3	?	2	?	?	?	2	PR	12-l0ci	NA	LAM	LAM	L4_LAM	LAM	L4	NA	NA
354	Pi1t0d02013_123	1	?	?	2	1	4	4	?	2	?	?	?	?	?	5	0	4	3	?	1	?	?	?	1	PR	12-l0ci	NA	LAM	LAM	L4	LAM	L4	NA	NA
355	Pi1t0d02013_15CF	2	?	?	2	1	2	2	?	2	?	?	?	?	?	5	0	5	2	?	3	?	?	?	1	PR	12-l0ci	NA	Haarlem	Haarlem	L4	NEW-1	L4	NA	NA
356	Pi1t0d02013_07CF	2	?	?	2	1	3	1	?	2	?	?	?	?	?	6	1	5	2	?	3	?	?	?	3	PR	12-l0ci	NA	Haarlem	Haarlem	L3_CAS	Haarlem	L4	NA	NA
357	Pi1t0d02013_100	2	?	?	2	1	3	2	?	2	?	?	?	?	?	6	1	6	3	?	2	?	?	?	2	PR	12-l0ci	NA	LAM	LAM	L4	LAM	L4	NA	NA
358	Pi1t0d02013_121	2	?	?	2	4	3	3	?	2	?	?	?	?	?	5	1	6	3	?	2	?	?	?	1	PR	12-l0ci	NA	Haarlem	Haarlem	L4	LAM	L4	NA	NA
360	Pi1t0d02013_2	2	?	?	2	3	3	3	?	2	?	?	?	?	?	6	1	4	3	?	3	?	?	?	2	PR	12-l0ci	NA	Haarlem	Haarlem	L4	Haarlem	L4	NA	NA
361	Pi1t0d02013_1	2	?	?	2	1	4	0	?	1	?	?	?	?	?	5	1	6	3	?	3	?	?	?	2	PR	12-l0ci	NA	LAM	LAM	L4	LAM	L4	NA	NA
362	Pi1t0d02013_115	2	?	?	2	1	4	1	?	2	?	?	?	?	?	4	1	3	2	?	3	?	?	?	2	PR	12-l0ci	NA	LAM	LAM	L4	LAM	L4	NA	NA
363	Pi1t0d02013_10	2	?	?	2	1	4	1	?	2	?	?	?	?	?	6	1	4	2	?	3	?	?	?	2	PR	12-l0ci	NA	LAM	LAM	L4_LAM	LAM	L4	NA	NA
364	Pi1t0d02013_3	2	?	?	2	1	4	1	?	2	?	?	?	?	?	6	1	5	2	?	3	?	?	?	2	PR	12-l0ci	NA	LAM	LAM	L4_LAM	LAM	L4	NA	NA
365	Pi1t0d02013_9	2	?	?	2	1	4	1	?	2	?	?	?	?	?	6	1	5	2	?	3	?	?	?	2	PR	12-l0ci	NA	LAM	LAM	L4_LAM	LAM	L4	NA	NA
379	Pi1t0d02013_122	2	?	?	2	1	4	3	?	2	?	?	?	?	?	5	1	3	1	?	3	?	?	?	1	PR	12-l0ci	NA	LAM	LAM	L4_LAM	LAM	L4	NA	NA
380	Pi1t0d02013_129	2	?	?	2	1	4	3	?	2	?	?	?	?	?	5	1	4	3	?	2	?	?	?	1	PR	12-l0ci	NA	LAM	LAM	L4	LAM	L4	NA	NA
382	Pi1t0d02013_4	2	?	?	2	4	4	3	?	2	?	?	?	?	?	6	1	3	3	?	3	?	?	?	2	PR	12-l0ci	NA	LAM	LAM	L4_LAM	Haarlem	L4	NA	NA
387	Pi1t0d02013_119	2	?	?	3	4	3	3	?	2	?	?	?	?	?	5	1	4	3	?	3	?	?	?	2	PR	12-l0ci	NA	Haarlem	Haarlem	L4	S	L4	NA	NA
388	Pi1t0d02013_128	2	?	?	4	3	3	2	?	6	?	?	?	?	?	0	4	2	2	?	1	?	?	?	1	PR	12-l0ci	NA	EAI	EAI	L1_EAI1	EAI	L4	NA	NA
390	Oelema112011_RJ474_03	2	2	4	2	2	3	5	2	2	5	2	4	2	2	5	1	5	3	3	3	3	5	2	2	RJ	24-l0ci	NA	Cameroon	Cameroon	L4	Cameroon	L4	NA	NA
391	Oelema112011_RJ961_03	2	2	4	2	5	3	1	2	2	2	3	4	2	2	5	1	4	3	3	3	3	5	2	2	RJ	24-l0ci	NA	Cameroon	Cameroon	L4	Cameroon	L4	NA	NA
392	Oelema112011_RJ687_02	2	2	4	2	4	3	2	2	2	3	3	4	2	2	6	1	4	3	3	3	3	5	2	2	RJ	24-l0ci	NA	H37Rv	H37Rv	L4	H37Rv	L4	NA	NA
393	Oelema112011_RJ979_02	2	2	4	2	4	3	3	2	2	3	2	4	2	2	6	1	3	3	3	3	3	5	2	2	RJ	24-l0ci	NA	Cameroon	Cameroon	L4	Cameroon	L4	NA	NA
395	Oelema112011_RJ1155_03	2	2	4	2	3	3	3	2	2	4	3	4	2	2	6	1	5	3	3	3	4	4	2	2	RJ	24-l0ci	NA	Cameroon	Cameroon	L4	Cameroon	L4	NA	NA
396	Oelema112011_RJ1575_03	2	0	4	2	2	3	4	2	2	4	2	4	2	2	5	1	5	3	3	3	3	3	2	2	RJ	24-l0ci	NA	Cameroon	Cameroon	L4	Cameroon	L4	NA	NA
397	Oelema112011_RJ1681_03	2	2	2	2	4	3	3	3	2	3	2	4	2	2	4	1	5	3	3	3	4	6	2	2	RJ	24-l0ci	NA	Haarlem	Haarlem	L4	Cameroon	L4	NA	NA
398	Oelema112011_RJ1594_03	3	3	4	2	2	3	3	1	2	3	4	4	2	2	5	1	5	3	3	3	3	7	2	2	RJ	24-l0ci	NA	S	S	L4	S	L4	NA	NA
421	Oelema112011_RJ588_03	1	3	4	2	2	4	3	4	2	2	2	4	1	2	6	1	5	3	3	2	2	2	2	2	RJ	24-l0ci	NA	LAM	LAM	L4_LAM	LAM	L4	NA	NA
424	Oelema112011_RJ875_03	1	3	4	2	3	4	3	7	2	2	2	4	1	2	6	1	5	3	3	2	2	5	2	2	RJ	24-l0ci	NA	LAM	LAM	L4_LAM	LAM	L4	NA	NA
512	Oelema112011_RJ1498_03	2	4	4	2	1	4	1	3	2	3	3	4	1	1	6	1	4	2	5	3	2	6	2	2	RJ	24-l0ci	NA	LAM	LAM	L4_LAM	LAM	L4	NA	NA
530	Oelema112011_RJ80_02	2	3	3	2	3	4	3	4	2	4	3	4	4	2	5	1	4	3	3	3	3	7	3	2	RJ	24-l0ci	NA	X	X	L4_T4	X	L4	NA	NA
531	Oelema112011_RJ382_03	2	2	3	2	3	4	3	3	2	5	3	4	4	2	5	1	4	3	3	3	3	8	3	2	RJ	24-l0ci	NA	Haarlem	Haarlem	L4	Haarlem	L4	NA	NA
532	Oelema112011_RJ482_03	2	2	3	2	1	4	3	4	2	4	3	4	4	2	5	1	4	3	3	3	3	8	3	2	RJ	24-l0ci	NA	X	X	L4	X	L4	NA	NA
533	Oelema112011_RJ46_02	2	2	3	2	5	4	3	4	2	5	3	4	4	2	5	1	3	3	3	3	3	8	3	2	RJ	24-l0ci	NA	X	X	L4	X	L4	NA	NA
534	Oelema112011_RJ816_03	2	3	3	2	5	4	3	4	2	5	3	4	4	2	5	1	3	3	3	3	3	8	3	2	RJ	24-l0ci	NA	X	X	L4	X	L4	NA	NA
537	Oelema112011_RJ106_03	2	2	3	2	3	8	3	4	2	2	3	4	4	2	5	1	6	3	2	4	3	7	3	2	RJ	24-l0ci	NA	Haarlem	Haarlem	L4	Haarlem	L4	NA	NA
538	Oelema112011_RJ181_03	2	2	3	2	3	8	3	4	2	2	3	4	4	2	5	1	6	3	2	4	3	7	3	2	RJ	24-l0ci	NA	Haarlem	Haarlem	L4	Haarlem	L4	NA	NA
541	Oelema112011_RJ63_03	2	1	5	2	3	3	3	4	2	3	3	4	4	2	5	1	5	3	3	3	6	4	1	2	RJ	24-l0ci	NA	Ghana	Ghana	L4	Ghana	L4	NA	NA
546	Oelema112011_RJ1851_03	2	2	3	2	3	5	3	4	1	3	3	2	4	2	3	1	5	3	3	3	3	21	3	2	RJ	24-l0ci	NA	Haarlem	Haarlem	L4	Haarlem	L4	NA	NA
555	Oelema112011_RJ88_03	2	2	3	2	2	5	3	2	1	5	3	2	4	2	3	1	2	3	3	3	3	7	2	2	RJ	24-l0ci	NA	Haarlem	Haarlem	L4_H3	Haarlem	L4	NA	NA
556	Oelema112011_RJ2096_03	2	2	3	2	3	3	3	2	1	2	3	2	4	2	3	1	5	3	3	3	3	4	2	2	RJ	24-l0ci	NA	Haarlem	Haarlem	L4_H1-2	Haarlem	L4	NA	NA
559	Oelema112011_RJ1041_02	2	4	3	2	3	6	4	3	2	3	3	4	3	3	5	1	6	1	3	2	2	7	1	2	RJ	24-l0ci	NA	Haarlem	Haarlem	L4	Haarlem	L4	NA	NA
562	Lazzari1i2007_1	2	?	?	2	1	3	1	?	2	?	?	?	?	?	5	1	3	2	?	2	?	?	?	2	RJ	12-l0ci	NA	LAM	LAM	L4	West_African_1	L4	NA	NA
563	Lazzari1i2007_2	2	?	?	2	1	3	1	?	2	?	?	?	?	?	6	1	3	3	?	3	?	?	?	2	RJ	12-l0ci	NA	H37Rv	H37Rv	L4	West_African_1	L4	NA	NA
565	Lazzari1i2007_4	2	?	?	2	1	4	1	?	2	?	?	?	?	?	6	1	5	2	?	3	?	?	?	2	RJ	12-l0ci	NA	LAM	LAM	L4_LAM	LAM	L4	NA	NA
566	Lazzari1i2007_5	2	?	?	2	1	3	1	?	2	?	?	?	?	?	6	1	5	2	?	3	?	?	?	1	RJ	12-l0ci	NA	H37Rv	H37Rv	L4	Haarlem	L4	NA	NA
567	Lazzari1i2007_6	2	?	?	2	1	3	2	?	2	?	?	?	?	?	6	1	4	3	?	3	?	?	?	2	RJ	12-l0ci	NA	H37Rv	H37Rv	L4	H37Rv	L4	NA	NA
568	Lazzari1i2007_7	2	?	?	2	1	3	2	?	2	?	?	?	?	?	6	1	5	2	?	3	?	?	?	3	RJ	12-l0ci	NA	Haarlem	Haarlem	L3_CAS	H37Rv	L4	NA	NA
569	Lazzari1i2007_8	2	?	?	2	1	4	1	?	2	?	?	?	?	?	6	1	5	2	?	3	?	?	?	2	RJ	12-l0ci	NA	LAM	LAM	L4_LAM	LAM	L4	NA	NA
570	Lazzari1i2007_9	2	?	?	2	1	4	1	?	2	?	?	?	?	?	4	1	3	2	?	3	?	?	?	2	RJ	12-l0ci	NA	LAM	LAM	L4	LAM	L4	NA	NA
572	Lazzari1i2007_11	2	?	?	2	1	2	1	?	2	?	?	?	?	?	6	1	5	2	?	3	?	?	?	2	RJ	12-l0ci	NA	Haarlem	Haarlem	L4	Haarlem	L4	NA	NA
573	Lazzari1i2007_12	2	?	?	3	1	4	1	?	2	?	?	?	?	?	4	1	6	2	?	3	?	?	?	2	RJ	12-l0ci	NA	LAM	LAM	L4	LAM	L4	NA	NA
574	Lazzari1i2007_13	2	?	?	2	1	3	1	?	2	?	?	?	?	?	6	1	4	2	?	2	?	?	?	2	RJ	12-l0ci	NA	LAM	LAM	L4	LAM	L4	NA	NA
576	Lazzari1i2007_15	2	?	?	2	1	4	1	?	2	?	?	?	?	?	6	1	4	2	?	3	?	?	?	2	RJ	12-l0ci	NA	LAM	LAM	L4_LAM	LAM	L4	NA	NA
577	Lazzari1i2007_16	2	?	?	2	1	4	1	?	2	?	?	?	?	?	6	1	4	2	?	3	?	?	?	2	RJ	12-l0ci	NA	LAM	LAM	L4_LAM	LAM	L4	NA	NA
579	Lazzari1i2007_18	2	?	?	2	1	2	2	?	2	?	?	?	?	?	6	1	4	3	?	3	?	?	?	2	RJ	12-l0ci	NA	H37Rv	H37Rv	L4	NEW-1	L4	NA	NA
580	Lazzari1i2007_19	2	?	?	2	1	2	2	?	2	?	?	?	?	?	6	1	4	2	?	3	?	?	?	2	RJ	12-l0ci	NA	H37Rv	H37Rv	L4	NEW-1	L4	NA	NA
581	Lazzari1i2007_20	2	?	?	2	1	3	1	?	2	?	?	?	?	?	6	1	4	2	?	3	?	?	?	2	RJ	12-l0ci	NA	H37Rv	H37Rv	L4	H37Rv	L4	NA	NA
582	Lazzari1i2007_21	2	?	?	2	1	3	2	?	2	?	?	?	?	?	6	1	4	3	?	3	?	?	?	2	RJ	12-l0ci	NA	H37Rv	H37Rv	L4	H37Rv	L4	NA	NA
583	Lazzari1i2007_22	2	?	?	2	1	3	2	?	2	?	?	?	?	?	6	1	5	3	?	3	?	?	?	2	RJ	12-l0ci	NA	H37Rv	H37Rv	L4	H37Rv	L4	NA	NA
586	Lazzari1i2007_25	2	?	?	2	1	3	2	?	2	?	?	?	?	?	6	1	2	3	?	3	?	?	?	2	RJ	12-l0ci	NA	H37Rv	H37Rv	L4	H37Rv	L4	NA	NA
587	Lazzari1i2007_26	2	?	?	2	1	3	2	?	2	?	?	?	?	?	4	1	5	3	?	3	?	?	?	2	RJ	12-l0ci	NA	Haarlem	Haarlem	L4	H37Rv	L4	NA	NA
588	Lazzari1i2007_27	2	?	?	2	1	3	2	?	2	?	?	?	?	?	4	1	5	3	?	3	?	?	?	2	RJ	12-l0ci	NA	Haarlem	Haarlem	L4	H37Rv	L4	NA	NA
589	Lazzari1i2007_28	2	?	?	2	1	3	2	?	2	?	?	?	?	?	6	1	4	3	?	3	?	?	?	2	RJ	12-l0ci	NA	H37Rv	H37Rv	L4	H37Rv	L4	NA	NA
590	Lazzari1i2007_29	2	?	?	2	1	3	2	?	2	?	?	?	?	?	6	1	4	3	?	3	?	?	?	2	RJ	12-l0ci	NA	H37Rv	H37Rv	L4	H37Rv	L4	NA	NA
591	Lazzari1i2007_30	2	?	?	2	1	3	2	?	2	?	?	?	?	?	6	1	6	3	?	3	?	?	?	2	RJ	12-l0ci	NA	H37Rv	H37Rv	L4	LAM	L4	NA	NA
592	Lazzari1i2007_31	2	?	?	2	1	3	2	?	2	?	?	?	?	?	6	1	5	3	?	3	?	?	?	2	RJ	12-l0ci	NA	H37Rv	H37Rv	L4	H37Rv	L4	NA	NA
594	Lazzari1i2007_33	2	?	?	2	1	2	2	?	2	?	?	?	?	?	6	1	6	3	?	3	?	?	?	2	RJ	12-l0ci	NA	H37Rv	H37Rv	L4	NEW-1	L4	NA	NA
596	Lazzari1i2007_35	2	?	?	2	1	5	1	?	2	?	?	?	?	?	6	1	6	3	?	3	?	?	?	1	RJ	12-l0ci	NA	LAM	LAM	L4	Haarlem	L4	NA	NA
597	Lazzari1i2007_36	2	?	?	2	1	3	2	?	2	?	?	?	?	?	6	1	6	3	?	3	?	?	?	2	RJ	12-l0ci	NA	H37Rv	H37Rv	L4	LAM	L4	NA	NA
603	Lazzari1i2007_42	2	?	?	2	1	4	1	?	1	?	?	?	?	?	5	1	5	3	?	3	?	?	?	2	RJ	12-l0ci	NA	LAM	LAM	L4	LAM	L4	NA	NA
605	Lazzari1i2007_44	2	?	?	3	1	4	2	?	2	?	?	?	?	?	5	1	5	3	?	3	?	?	?	2	RJ	12-l0ci	NA	LAM	LAM	L4	LAM	L4	NA	NA
607	Lazzari1i2007_46	2	?	?	2	1	3	1	?	2	?	?	?	?	?	6	1	4	2	?	3	?	?	?	2	RJ	12-l0ci	NA	H37Rv	H37Rv	L4	H37Rv	L4	NA	NA
611	Lazzari1i2007_50	2	?	?	2	1	4	3	?	2	?	?	?	?	?	5	1	4	3	?	2	?	?	?	2	RJ	12-l0ci	NA	LAM	LAM	L4	LAM	L4	NA	NA
612	Lazzari1i2007_51	2	?	?	2	1	3	2	?	2	?	?	?	?	?	6	1	5	3	?	3	?	?	?	2	RJ	12-l0ci	NA	H37Rv	H37Rv	L4	H37Rv	L4	NA	NA
614	Lazzari1i2007_53	2	?	?	2	1	4	2	?	2	?	?	?	?	?	5	1	5	2	?	2	?	?	?	2	RJ	12-l0ci	NA	LAM	LAM	L4_LAM	LAM	L4	NA	NA
615	Lazzari1i2007_54	2	?	?	2	1	3	1	?	2	?	?	?	?	?	4	1	4	3	?	3	?	?	?	2	RJ	12-l0ci	NA	Haarlem	Haarlem	L4	H37Rv	L4	NA	NA
616	Lazzari1i2007_55	2	?	?	2	1	2	1	?	2	?	?	?	?	?	4	1	4	2	?	3	?	?	?	2	RJ	12-l0ci	NA	Haarlem	Haarlem	L4	NEW-1	L4	NA	NA
617	Lazzari1i2007_56	2	?	?	2	1	3	1	?	2	?	?	?	?	?	6	1	5	2	?	3	?	?	?	2	RJ	12-l0ci	NA	LAM	LAM	L4	Haarlem	L4	NA	NA
619	Lazzari1i2007_58	2	?	?	2	1	4	1	?	2	?	?	?	?	?	6	1	5	1	?	3	?	?	?	2	RJ	12-l0ci	NA	LAM	LAM	L4_LAM	LAM	L4	NA	NA
620	Lazzari1i2007_59	2	?	?	2	1	5	3	?	2	?	?	?	?	?	6	1	4	3	?	2	?	?	?	2	RJ	12-l0ci	NA	LAM	LAM	L4	Haarlem	L4	NA	NA
623	Lazzari1i2007_62	2	?	?	2	1	3	1	?	2	?	?	?	?	?	7	1	5	1	?	3	?	?	?	2	RJ	12-l0ci	NA	LAM	LAM	L4	Haarlem	L4	NA	NA
624	Lazzari1i2007_63	2	?	?	2	1	3	1	?	2	?	?	?	?	?	6	1	5	2	?	3	?	?	?	1	RJ	12-l0ci	NA	H37Rv	H37Rv	L4	Haarlem	L4	NA	NA
625	Lazzari1i2007_64	2	?	?	2	1	2	1	?	2	?	?	?	?	?	4	1	4	2	?	3	?	?	?	2	RJ	12-l0ci	NA	Haarlem	Haarlem	L4	NEW-1	L4	NA	NA
626	Lazzari1i2007_65	2	?	?	2	1	2	1	?	2	?	?	?	?	?	4	1	6	2	?	3	?	?	?	2	RJ	12-l0ci	NA	Haarlem	Haarlem	L4	Haarlem	L4	NA	NA
627	Lazzari1i2007_66	2	?	?	2	1	2	1	?	2	?	?	?	?	?	6	1	5	2	?	3	?	?	?	2	RJ	12-l0ci	NA	Haarlem	Haarlem	L4	Haarlem	L4	NA	NA
632	Lazzari1i2007_71	2	?	?	2	1	3	2	?	2	?	?	?	?	?	6	1	5	3	?	3	?	?	?	2	RJ	12-l0ci	NA	H37Rv	H37Rv	L4	H37Rv	L4	NA	NA
634	Lazzari1i2007_73	2	?	?	2	1	3	2	?	3	?	?	?	?	?	5	1	5	3	?	3	?	?	?	2	RJ	12-l0ci	NA	Haarlem	Haarlem	L4	H37Rv	L4	NA	NA
637	Lazzari1i2007_76	2	?	?	2	1	4	2	?	2	?	?	?	?	?	4	1	3	2	?	2	?	?	?	2	RJ	12-l0ci	NA	LAM	LAM	L4_LAM	LAM	L4	NA	NA
638	Lazzari1i2007_77	2	?	?	2	1	3	2	?	2	?	?	?	?	?	6	1	5	3	?	3	?	?	?	2	RJ	12-l0ci	NA	H37Rv	H37Rv	L4	H37Rv	L4	NA	NA
640	Lazzari1i2007_79	2	?	?	2	1	4	1	?	2	?	?	?	?	?	6	1	5	2	?	3	?	?	?	2	RJ	12-l0ci	NA	LAM	LAM	L4_LAM	LAM	L4	NA	NA
642	Lazzari1i2007_81	2	?	?	2	1	4	1	?	2	?	?	?	?	?	6	1	5	2	?	3	?	?	?	2	RJ	12-l0ci	NA	LAM	LAM	L4_LAM	LAM	L4	NA	NA
643	Lazzari1i2007_82	2	?	?	2	1	4	1	?	2	?	?	?	?	?	5	1	3	3	?	3	?	?	?	2	RJ	12-l0ci	NA	LAM	LAM	L4	LAM	L4	NA	NA
646	Lazzari1i2007_85	2	?	?	2	1	2	2	?	2	?	?	?	?	?	6	1	5	3	?	3	?	?	?	2	RJ	12-l0ci	NA	H37Rv	H37Rv	L4	NEW-1	L4	NA	NA
647	Lazzari1i2007_86	2	?	?	2	1	2	1	?	2	?	?	?	?	?	4	1	4	2	?	3	?	?	?	2	RJ	12-l0ci	NA	Haarlem	Haarlem	L4	NEW-1	L4	NA	NA
650	Lazzari1i2007_89	2	?	?	2	1	2	1	?	2	?	?	?	?	?	6	1	5	2	?	3	?	?	?	2	RJ	12-l0ci	NA	Haarlem	Haarlem	L4	Haarlem	L4	NA	NA
651	Lazzari1i2007_90	2	?	?	2	1	3	1	?	2	?	?	?	?	?	6	1	4	2	?	3	?	?	?	2	RJ	12-l0ci	NA	H37Rv	H37Rv	L4	H37Rv	L4	NA	NA
652	Lazzari1i2007_91	2	?	?	2	1	4	2	?	2	?	?	?	?	?	5	1	3	3	?	2	?	?	?	2	RJ	12-l0ci	NA	LAM	LAM	L4	LAM	L4	NA	NA
655	Lazzari1i2007_94	2	?	?	2	1	2	2	?	2	?	?	?	?	?	5	1	6	3	?	3	?	?	?	2	RJ	12-l0ci	NA	Haarlem	Haarlem	L4	NEW-1	L4	NA	NA
656	Lazzari1i2007_95	1	?	?	2	4	4	2	?	2	?	?	?	?	?	6	1	4	3	?	2	?	?	?	2	RJ	12-l0ci	NA	LAM	LAM	L4_LAM	LAM	L4	NA	NA
657	Lazzari1i2007_96	1	?	?	2	2	4	3	?	2	?	?	?	?	?	6	1	5	3	?	2	?	?	?	2	RJ	12-l0ci	NA	LAM	LAM	L4_LAM	LAM	L4	NA	NA
660	Lazzari1i2007_99	1	?	?	1	4	4	2	?	2	?	?	?	?	?	6	1	5	3	?	2	?	?	?	2	RJ	12-l0ci	NA	LAM	LAM	L4_LAM	LAM	L4	NA	NA
664	Lazzari1i2007_103	2	?	?	2	3	3	3	?	2	?	?	?	?	?	2	1	5	3	?	3	?	?	?	2	RJ	12-l0ci	NA	Haarlem	Haarlem	L4	Haarlem	L4	NA	NA
665	Lazzari1i2007_104	2	?	?	1	4	3	3	?	2	?	?	?	?	?	6	1	5	3	?	3	?	?	?	2	RJ	12-l0ci	NA	Haarlem	Haarlem	L4	LAM	L4	NA	NA
669	Lazzari1i2007_108	2	?	?	2	4	3	3	?	2	?	?	?	?	?	6	1	5	3	?	3	?	?	?	2	RJ	12-l0ci	NA	Haarlem	Haarlem	L4	Cameroon	L4	NA	NA
674	Lazzari1i2007_113	2	?	?	2	3	3	2	?	2	?	?	?	?	?	6	1	5	3	?	3	?	?	?	2	RJ	12-l0ci	NA	Haarlem	Haarlem	L4	Cameroon	L4	NA	NA
676	Lazzari1i2007_115	1	?	?	2	4	4	3	?	2	?	?	?	?	?	6	1	4	3	?	3	?	?	?	2	RJ	12-l0ci	NA	LAM	LAM	L4_LAM	Haarlem	L4	NA	NA
678	Lazzari1i2007_117	1	?	?	2	5	3	2	?	2	?	?	?	?	?	6	1	3	3	?	2	?	?	?	2	RJ	12-l0ci	NA	LAM	LAM	L4	LAM	L4	NA	NA
679	Lazzari1i2007_118	1	?	?	2	5	4	3	?	2	?	?	?	?	?	6	1	5	3	?	2	?	?	?	2	RJ	12-l0ci	NA	LAM	LAM	L4_LAM	LAM	L4	NA	NA
680	Lazzari1i2007_119	1	?	?	2	7	4	2	?	2	?	?	?	?	?	6	1	5	3	?	2	?	?	?	2	RJ	12-l0ci	NA	LAM	LAM	L4_LAM	LAM	L4	NA	NA
681	Lazzari1i2007_120	1	?	?	2	5	4	3	?	2	?	?	?	?	?	6	1	3	3	?	3	?	?	?	2	RJ	12-l0ci	NA	LAM	LAM	L4_LAM	LAM	L4	NA	NA
682	Lazzari1i2007_121	1	?	?	2	6	4	3	?	2	?	?	?	?	?	5	1	3	3	?	3	?	?	?	2	RJ	12-l0ci	NA	LAM	LAM	L4	LAM	L4	NA	NA
683	Lazzari1i2007_122	1	?	?	2	2	4	3	?	2	?	?	?	?	?	6	1	5	3	?	2	?	?	?	2	RJ	12-l0ci	NA	LAM	LAM	L4_LAM	LAM	L4	NA	NA
685	Lazzari1i2007_124	1	?	?	2	2	4	3	?	2	?	?	?	?	?	6	1	5	2	?	2	?	?	?	2	RJ	12-l0ci	NA	LAM	LAM	L4_LAM	LAM	L4	NA	NA
687	Lazzari1i2007_126	1	?	?	2	7	5	3	?	2	?	?	?	?	?	6	1	6	2	?	2	?	?	?	2	RJ	12-l0ci	NA	LAM	LAM	L4_LAM	Haarlem	L4	NA	NA
688	Lazzari1i2007_127	1	?	?	2	4	3	2	?	2	?	?	?	?	?	6	1	5	3	?	2	?	?	?	2	RJ	12-l0ci	NA	LAM	LAM	L4	LAM	L4	NA	NA
689	Lazzari1i2007_128	1	?	?	2	4	2	3	?	2	?	?	?	?	?	5	1	3	3	?	2	?	?	?	2	RJ	12-l0ci	NA	Haarlem	Haarlem	L4	NEW-1	L4	NA	NA
690	Lazzari1i2007_129	1	?	?	2	4	2	3	?	2	?	?	?	?	?	5	1	3	3	?	2	?	?	?	2	RJ	12-l0ci	NA	Haarlem	Haarlem	L4	NEW-1	L4	NA	NA
691	Lazzari1i2007_130	1	?	?	2	2	4	3	?	2	?	?	?	?	?	6	1	5	3	?	2	?	?	?	2	RJ	12-l0ci	NA	LAM	LAM	L4_LAM	LAM	L4	NA	NA
692	Lazzari1i2007_131	1	?	?	2	2	4	3	?	2	?	?	?	?	?	5	1	3	3	?	3	?	?	?	2	RJ	12-l0ci	NA	LAM	LAM	L4	LAM	L4	NA	NA
693	Lazzari1i2007_132	1	?	?	2	4	2	3	?	2	?	?	?	?	?	6	1	5	3	?	2	?	?	?	2	RJ	12-l0ci	NA	Haarlem	Haarlem	L4	NEW-1	L4	NA	NA
694	Lazzari1i2007_133	1	?	?	2	4	3	3	?	2	?	?	?	?	?	6	1	6	2	?	2	?	?	?	2	RJ	12-l0ci	NA	LAM	LAM	L4	LAM	L4	NA	NA
695	Lazzari1i2007_134	1	?	?	2	7	2	3	?	2	?	?	?	?	?	6	1	4	3	?	2	?	?	?	2	RJ	12-l0ci	NA	LAM	LAM	L4	NEW-1	L4	NA	NA
697	Lazzari1i2007_136	1	?	?	2	3	4	2	?	2	?	?	?	?	?	5	1	3	3	?	3	?	?	?	2	RJ	12-l0ci	NA	LAM	LAM	L4	LAM	L4	NA	NA
698	Lazzari1i2007_137	1	?	?	2	7	4	2	?	2	?	?	?	?	?	6	1	6	2	?	2	?	?	?	2	RJ	12-l0ci	NA	LAM	LAM	L4_LAM	LAM	L4	NA	NA
699	Lazzari1i2007_138	1	?	?	2	7	3	3	?	2	?	?	?	?	?	6	1	6	2	?	2	?	?	?	2	RJ	12-l0ci	NA	LAM	LAM	L4	LAM	L4	NA	NA
700	Lazzari1i2007_139	1	?	?	2	7	3	3	?	2	?	?	?	?	?	6	1	6	2	?	2	?	?	?	2	RJ	12-l0ci	NA	LAM	LAM	L4	LAM	L4	NA	NA
701	Lazzari1i2007_140	1	?	?	2	2	4	3	?	2	?	?	?	?	?	6	1	4	3	?	2	?	?	?	2	RJ	12-l0ci	NA	LAM	LAM	L4_LAM	LAM	L4	NA	NA
702	Lazzari1i2007_141	1	?	?	2	2	4	3	?	2	?	?	?	?	?	6	1	4	3	?	2	?	?	?	2	RJ	12-l0ci	NA	LAM	LAM	L4_LAM	LAM	L4	NA	NA
703	Lazzari1i2007_142	1	?	?	2	2	4	2	?	2	?	?	?	?	?	6	1	4	3	?	2	?	?	?	2	RJ	12-l0ci	NA	LAM	LAM	L4_LAM	LAM	L4	NA	NA
704	Lazzari1i2007_143	1	?	?	2	2	4	3	?	2	?	?	?	?	?	6	1	4	3	?	2	?	?	?	2	RJ	12-l0ci	NA	LAM	LAM	L4_LAM	LAM	L4	NA	NA
705	Lazzari1i2007_144	1	?	?	2	3	4	2	?	2	?	?	?	?	?	6	1	5	1	?	2	?	?	?	2	RJ	12-l0ci	NA	LAM	LAM	L4_LAM	LAM	L4	NA	NA
706	Lazzari1i2007_145	1	?	?	2	6	3	3	?	2	?	?	?	?	?	7	1	4	3	?	2	?	?	?	2	RJ	12-l0ci	NA	LAM	LAM	L4	LAM	L4	NA	NA
708	Lazzari1i2007_147	2	?	?	2	4	3	1	?	1	?	?	?	?	?	5	1	5	2	?	3	?	?	?	2	RJ	12-l0ci	NA	Cameroon	Cameroon	L4	Cameroon	L4	NA	NA
709	Lazzari1i2007_148	1	?	?	2	4	3	3	?	2	?	?	?	?	?	6	1	3	3	?	2	?	?	?	2	RJ	12-l0ci	NA	LAM	LAM	L4	LAM	L4	NA	NA
710	Lazzari1i2007_149	1	?	?	2	3	3	3	?	2	?	?	?	?	?	6	1	3	3	?	2	?	?	?	2	RJ	12-l0ci	NA	LAM	LAM	L4	Haarlem	L4	NA	NA
711	Lazzari1i2007_150	1	?	?	2	1	4	3	?	2	?	?	?	?	?	6	1	5	2	?	2	?	?	?	2	RJ	12-l0ci	NA	LAM	LAM	L4_LAM	LAM	L4	NA	NA
712	Lazzari1i2007_151	2	?	?	2	7	3	3	?	1	?	?	?	?	?	6	1	5	3	?	1	?	?	?	2	RJ	12-l0ci	NA	Cameroon	Cameroon	L4	LAM	L4	NA	NA
714	Lazzari1i2007_153	2	?	?	2	4	4	3	?	2	?	?	?	?	?	6	1	3	3	?	3	?	?	?	2	RJ	12-l0ci	NA	LAM	LAM	L4_LAM	Haarlem	L4	NA	NA
715	Lazzari1i2007_154	2	?	?	2	3	3	2	?	1	?	?	?	?	?	6	1	4	3	?	3	?	?	?	2	RJ	12-l0ci	NA	Cameroon	Cameroon	L4	Haarlem	L4	NA	NA
716	Lazzari1i2007_155	1	?	?	2	2	4	3	?	1	?	?	?	?	?	6	1	4	3	?	2	?	?	?	2	RJ	12-l0ci	NA	LAM	LAM	L4	LAM	L4	NA	NA
717	Lazzari1i2007_156	1	?	?	2	4	4	2	?	2	?	?	?	?	?	6	1	4	3	?	2	?	?	?	2	RJ	12-l0ci	NA	LAM	LAM	L4_LAM	LAM	L4	NA	NA
718	Lazzari1i2007_157	2	?	?	2	4	3	3	?	2	?	?	?	?	?	6	1	5	3	?	3	?	?	?	2	RJ	12-l0ci	NA	Haarlem	Haarlem	L4	Cameroon	L4	NA	NA
719	Lazzari1i2007_158	2	?	?	2	4	3	3	?	2	?	?	?	?	?	6	1	5	3	?	3	?	?	?	2	RJ	12-l0ci	NA	Haarlem	Haarlem	L4	Cameroon	L4	NA	NA
720	Lazzari1i2007_159	2	?	?	2	4	3	3	?	2	?	?	?	?	?	6	1	5	3	?	3	?	?	?	2	RJ	12-l0ci	NA	Haarlem	Haarlem	L4	Cameroon	L4	NA	NA
721	Lazzari1i2007_160	2	?	?	2	5	4	3	?	1	?	?	?	?	?	6	1	3	3	?	3	?	?	?	2	RJ	12-l0ci	NA	LAM	LAM	L4	LAM	L4	NA	NA
722	Lazzari1i2007_161	1	?	?	3	5	3	1	?	2	?	?	?	?	?	5	1	6	1	?	2	?	?	?	2	RJ	12-l0ci	NA	S	S	L4	S	L4	NA	NA
723	Lazzari1i2007_162	1	?	?	2	5	2	3	?	2	?	?	?	?	?	6	1	5	3	?	2	?	?	?	2	RJ	12-l0ci	NA	LAM	LAM	L4	NEW-1	L4	NA	NA
724	Lazzari1i2007_163	1	?	?	2	2	4	3	?	2	?	?	?	?	?	6	1	4	3	?	2	?	?	?	2	RJ	12-l0ci	NA	LAM	LAM	L4_LAM	LAM	L4	NA	NA
725	Lazzari1i2007_164	1	?	?	2	5	2	3	?	2	?	?	?	?	?	6	1	5	3	?	2	?	?	?	2	RJ	12-l0ci	NA	LAM	LAM	L4	NEW-1	L4	NA	NA
727	Lazzari1i2007_166	2	?	?	2	3	5	2	?	1	?	?	?	?	?	3	1	5	2	?	4	?	?	?	2	RJ	12-l0ci	NA	Haarlem	Haarlem	L4_H3	Haarlem	L4	NA	NA
728	Lazzari1i2007_167	3	?	?	3	2	3	2	?	2	?	?	?	?	?	5	1	6	2	?	3	?	?	?	2	RJ	12-l0ci	NA	S	S	L4	S	L4	NA	NA
729	Lazzari1i2007_168	3	?	?	3	2	3	2	?	2	?	?	?	?	?	5	1	5	2	?	2	?	?	?	2	RJ	12-l0ci	NA	S	S	L4	Haarlem	L4	NA	NA
731	Lazzari1i2007_170	1	?	?	2	2	4	4	?	2	?	?	?	?	?	6	1	5	4	?	2	?	?	?	2	RJ	12-l0ci	NA	LAM	LAM	L4_LAM	LAM	L4	NA	NA
732	Lazzari1i2007_171	1	?	?	2	2	4	4	?	2	?	?	?	?	?	6	1	5	4	?	2	?	?	?	2	RJ	12-l0ci	NA	LAM	LAM	L4_LAM	LAM	L4	NA	NA
733	Lazzari1i2007_172	1	?	?	2	2	4	3	?	2	?	?	?	?	?	6	1	5	3	?	2	?	?	?	2	RJ	12-l0ci	NA	LAM	LAM	L4_LAM	LAM	L4	NA	NA
734	Lazzari1i2007_173	2	?	?	2	2	4	3	?	2	?	?	?	?	?	6	1	3	3	?	3	?	?	?	2	RJ	12-l0ci	NA	LAM	LAM	L4_LAM	LAM	L4	NA	NA
735	Lazzari1i2007_174	2	?	?	2	3	2	3	?	2	?	?	?	?	?	6	1	3	3	?	3	?	?	?	2	RJ	12-l0ci	NA	Haarlem	Haarlem	L4	NEW-1	L4	NA	NA
736	Lazzari1i2007_175	2	?	?	2	3	4	3	?	2	?	?	?	?	?	6	1	3	3	?	3	?	?	?	2	RJ	12-l0ci	NA	LAM	LAM	L4_LAM	Haarlem	L4	NA	NA
737	Lazzari1i2007_176	2	?	?	2	3	3	3	?	2	?	?	?	?	?	6	1	3	3	?	3	?	?	?	2	RJ	12-l0ci	NA	Haarlem	Haarlem	L4	Haarlem	L4	NA	NA
738	Lazzari1i2007_177	1	?	?	2	2	3	3	?	2	?	?	?	?	?	6	1	5	3	?	2	?	?	?	2	RJ	12-l0ci	NA	LAM	LAM	L4	Haarlem	L4	NA	NA
739	Lazzari1i2007_178	1	?	?	2	2	3	3	?	2	?	?	?	?	?	6	1	5	3	?	2	?	?	?	2	RJ	12-l0ci	NA	LAM	LAM	L4	Haarlem	L4	NA	NA
740	Lazzari1i2007_179	1	?	?	2	1	3	3	?	2	?	?	?	?	?	6	1	5	3	?	2	?	?	?	2	RJ	12-l0ci	NA	LAM	LAM	L4	LAM	L4	NA	NA
741	Lazzari1i2007_180	1	?	?	2	2	3	3	?	2	?	?	?	?	?	6	1	5	3	?	2	?	?	?	2	RJ	12-l0ci	NA	LAM	LAM	L4	Haarlem	L4	NA	NA
742	Lazzari1i2007_181	1	?	?	2	2	3	3	?	2	?	?	?	?	?	6	1	5	2	?	2	?	?	?	3	RJ	12-l0ci	NA	LAM	LAM	L3_CAS	Haarlem	L4	NA	NA
743	Lazzari1i2007_182	1	?	?	2	2	3	3	?	2	?	?	?	?	?	6	1	4	3	?	2	?	?	?	2	RJ	12-l0ci	NA	LAM	LAM	L4	Haarlem	L4	NA	NA
744	Lazzari1i2007_183	2	?	?	2	8	4	3	?	1	?	?	?	?	?	6	1	5	3	?	2	?	?	?	2	RJ	12-l0ci	NA	LAM	LAM	L4	LAM	L4	NA	NA
745	Lazzari1i2007_184	2	?	?	2	9	4	3	?	1	?	?	?	?	?	6	1	4	3	?	2	?	?	?	2	RJ	12-l0ci	NA	LAM	LAM	L4	LAM	L4	NA	NA
746	Lazzari1i2007_185	2	?	?	2	5	4	3	?	2	?	?	?	?	?	6	1	5	3	?	1	?	?	?	2	RJ	12-l0ci	NA	LAM	LAM	L4_LAM	LAM	L4	NA	NA
748	Lazzari1i2007_187	2	?	?	2	1	4	2	?	1	?	?	?	?	?	6	1	4	3	?	2	?	?	?	2	RJ	12-l0ci	NA	LAM	LAM	L4	LAM	L4	NA	NA
750	Lazzari1i2007_189	2	?	?	2	1	4	2	?	1	?	?	?	?	?	6	1	4	3	?	2	?	?	?	2	RJ	12-l0ci	NA	LAM	LAM	L4	LAM	L4	NA	NA
756	Vas1cell0s2014_BRA1620082C2139	2	2	4	2	3	4	2	2	2	4	3	4	2	2	6	1	1	3	1	3	2	2	2	1	RJ	24-l0ci	NA	LAM	LAM	L4	Haarlem	L4	NA	NA
761	Vas1cell0s2014_BRA1620080C0991	2	2	4	2	4	3	3	2	2	2	2	3	2	2	5	1	2	3	3	3	2	6	2	7	RJ	24-l0ci	NA	UgandaI	UgandaI	L4	UgandaI	L4	NA	NA
767	Vas1cell0s2014_BRA1620082C0859	2	4	3	1	3	4	?	1	2	2	4	4	2	2	5	1	4	3	3	3	2	4	3	3	RJ	24-l0ci	NA	Haarlem	Haarlem	L4	Haarlem	L4	NA	NA
768	Vas1cell0s2014_BRA1620080C0888	2	2	4	2	1	3	3	3	2	2	3	4	2	2	5	1	1	3	3	3	2	2	2	0	RJ	24-l0ci	NA	UgandaI	UgandaI	L4	Cameroon	L4	NA	NA
769	Vas1cell0s2014_BRA1620080C1433	2	2	3	2	3	3	3	3	2	3	3	4	4	2	5	1	5	3	3	3	2	7	1	3	RJ	24-l0ci	NA	Haarlem	Haarlem	L4	Haarlem	L4	NA	NA
771	Vas1cell0s2014_BRA1620080C1999	2	4	4	3	5	4	4	1	2	5	4	4	2	2	5	1	5	3	3	4	2	3	3	5	RJ	24-l0ci	NA	S	S	L4	S	L4	NA	NA
778	Vas1cell0s2014_BRA1620080c0317	2	2	3	2	3	2	3	2	1	5	3	2	4	2	3	1	5	3	3	3	2	7	2	3	RJ	24-l0ci	NA	Haarlem	Haarlem	L4_H1-2	Haarlem	L4	NA	NA
779	Vas1cell0s2014_BRA1620080C1966	2	4	4	3	3	3	3	1	2	3	4	4	2	2	5	1	4	3	3	3	2	8	?	1	RJ	24-l0ci	NA	S	S	L4	S	L4	NA	NA
782	Vas1cell0s2014_BRA1620082C1926	2	4	4	2	1	7	2	3	2	2	2	4	1	2	5	1	6	3	3	3	2	6	2	2	RJ	24-l0ci	NA	LAM	LAM	L4_LAM	LAM	L4	NA	NA
783	Vas1cell0s2014_BRA1620080C1914	2	2	4	2	4	4	4	2	2	4	3	4	2	2	5	1	6	3	3	3	2	5	4	4	RJ	24-l0ci	NA	Haarlem	Haarlem	L3_CAS	Haarlem	L4	NA	NA
784	Vas1cell0s2014_BRA1620080c1157	2	2	3	2	3	4	3	4	2	5	3	4	4	2	5	1	4	3	3	3	2	7	3	3	RJ	24-l0ci	NA	X	X	L4	Haarlem	L4	NA	NA
787	Vas1cell0s2014_BRA1620080C6911	2	3	4	2	6	4	3	2	2	2	5	4	1	2	6	1	5	3	3	1	2	7	2	2	RJ	24-l0ci	NA	LAM	LAM	L4_LAM	Haarlem	L4	NA	NA
790	Vas1cell0s2014_BRA1620080C2013	3	3	4	3	2	3	2	1	2	3	4	2	2	3	5	1	6	3	2	3	2	?	5	?	RJ	24-l0ci	NA	S	S	L4	S	L4	NA	NA
800	Vas1cell0s2014_BRA1620090C1691	2	1	4	2	1	4	?	4	2	2	3	4	1	1	5	1	5	3	?	3	2	8	2	2	RJ	24-l0ci	NA	LAM	LAM	L4_LAM	LAM	L4	NA	NA
804	Vas1cell0s2014_BRA1620080C2024	2	2	3	2	2	5	1	3	2	2	2	4	2	1	5	1	1	3	4	0	2	4	3	2	RJ	24-l0ci	NA	LAM	LAM	L4_LAM	LAM	L4	NA	NA
813	Vas1cell0s2014_BRA1620080C1106	2	4	3	2	3	5	3	2	2	2	3	2	4	2	5	1	3	3	3	2	2	4	3	3	RJ	24-l0ci	NA	Haarlem	Haarlem	L4	Haarlem	L4	NA	NA
815	Vas1cell0s2014_BRA1620080C7541	2	3	2	2	2	3	3	4	2	3	3	4	2	2	6	1	5	3	1	3	2	5	3	C	RJ	24-l0ci	NA	NA	NA	NA	Haarlem	L4	NA	NA
816	Vas1cell0s2014_BRA1620083C8014	2	3	4	2	1	?	3	2	4	3	3	4	2	?	5	2	6	1	3	3	2	7	4	?	RJ	24-l0ci	NA	NA	NA	NA	Haarlem	L4	NA	NA
817	Vas1cell0s2014_BRA1620090C1256	2	2	4	2	3	2	1	1	2	2	3	4	?	2	5	1	5	3	3	2	2	2	2	4	RJ	24-l0ci	NA	NA	NA	NA	S	L4	NA	NA
818	Vas1cell0s2014_BRA1620080C1743	3	3	4	2	1	3	3	2	2	4	3	4	2	2	5	1	5	3	3	3	2	4	2	1	RJ	24-l0ci	NA	NA	NA	NA	S	L4	NA	NA
820	Vas1cell0s2014_BRA1620080C1231A2	2	3	4	2	1	4	1	2	2	4	3	4	1	3	5	1	5	2	3	2	2	7	3	2	RJ	24-l0ci	NA	NA	NA	NA	LAM	L4	NA	NA
822	Vas1cell0s2014_BRA1620090C3198	2	4	4	2	1	3	3	3	2	2	3	4	1	1	6	1	5	2	5	3	1	1	3	0	RJ	24-l0ci	NA	NA	NA	NA	LAM	L4	NA	NA
825	Vas1cell0s2014_BRA1620080C0125	3	2	3	2	2	5	3	2	1	4	3	2	4	2	2	1	2	3	3	3	2	?	2	3	RJ	24-l0ci	NA	NA	NA	NA	Haarlem	L4	NA	NA
826	Vas1cell0s2014_BRA1620080C1173	2	2	3	2	3	4	3	3	2	6	3	4	2	2	5	1	4	3	3	3	2	8	3	3	RJ	24-l0ci	NA	NA	NA	NA	Haarlem	L4	NA	NA
829	Vas1cell0s2014_BRA1620090C0470A2	2	4	4	2	3	5	3	2	1	5	2	2	4	2	3	1	5	3	3	2	2	7	2	3	RJ	24-l0ci	NA	NA	NA	NA	Haarlem	L4	NA	NA
834	Vas1cell0s2014_BRA1620080C1598	2	1	4	2	3	4	3	4	2	2	3	4	1	2	5	1	5	3	3	3	2	?	3	3	RJ	24-l0ci	NA	NA	NA	NA	X	L4	NA	NA
842	Vas1cell0s2014_BRA1620080C1377A2	2	?	4	2	1	3	1	2	2	4	?	4	1	1	5	1	5	3	4	3	2	5	2	2	RJ	24-l0ci	NA	NA	NA	NA	LAM	L4	NA	NA
853	Vas1cell0s2014_BRA1620080C0971A2	2	2	5	2	4	3	1	2	2	3	3	4	2	2	5	1	2	3	3	3	2	5	2	3	RJ	24-l0ci	NA	NA	NA	NA	UgandaI	L4	NA	NA
854	Vas1cell0s2014_BRA1620080C0996	2	2	4	2	1	3	3	2	2	2	2	3	2	2	5	1	2	3	3	3	2	6	2	7	RJ	24-l0ci	NA	NA	NA	NA	UgandaI	L4	NA	NA
856	Vas1cell0s2014_BRA1620080C1377	2	2	3	2	1	2	3	2	2	3	2	4	1	2	5	1	5	3	3	3	2	2	3	?	RJ	24-l0ci	NA	NA	NA	NA	LAM	L4	NA	NA
859	Vas1cell0s2014_BRA1620080C2105A2	2	4	2	2	?	4	3	3	1	2	1	4	1	2	6	1	5	3	3	2	2	1	2	2	RJ	24-l0ci	NA	NA	NA	NA	LAM	L4	NA	NA
869	Vas1cell0s2014_BRA1620090C1118A2	2	3	4	2	3	3	3	2	2	5	2	4	2	2	5	1	4	3	3	3	2	7	2	2	RJ	24-l0ci	NA	NA	NA	NA	LAM	L4	NA	NA
872	Vas1cell0s2014_BRA1620080C6684	2	3	2	2	3	3	4	2	2	4	2	4	2	2	6	1	5	3	1	3	2	2	2	1	RJ	24-l0ci	NA	NA	NA	NA	LAM	L4	NA	NA
879	Vas1cell0s2014_BRA1620090C1122	2	2	4	2	1	3	3	5	2	2	3	4	2	2	5	1	4	3	3	3	2	2	3	2	RJ	24-l0ci	NA	NA	NA	NA	Haarlem	L4	NA	NA
883	Vas1cell0s2014_BRA1620080C1474	2	2	5	2	4	3	3	2	2	4	3	4	2	2	5	1	5	3	1	3	2	2	2	2	RJ	24-l0ci	NA	NA	NA	NA	S	L4	NA	NA
886	Vas1cell0s2014_BRA1620090C1120	2	2	4	2	5	3	3	1	2	3	2	4	2	1	5	1	4	3	2	3	2	?	2	3	RJ	24-l0ci	NA	NA	NA	NA	S	L4	NA	NA
890	Vas1cell0s2014_BRA1620090C0641	2	2	3	2	3	?	3	2	2	2	3	2	4	2	3	1	1	3	3	3	2	5	2	3	RJ	24-l0ci	NA	NA	NA	NA	Haarlem	L4	NA	NA
891	Vas1cell0s2014_BRA1620080C0755	2	2	3	2	1	5	3	2	2	2	3	2	1	2	3	1	5	3	3	3	2	4	2	1	RJ	24-l0ci	NA	NA	NA	NA	Haarlem	L4	NA	NA
893	Vas1cell0s2014_BRA1620080C0964A2	2	2	3	2	3	4	3	3	2	3	3	4	4	3	5	1	1	3	3	2	2	7	3	2	RJ	24-l0ci	NA	NA	NA	NA	Haarlem	L4	NA	NA
898	Vas1cell0s2014_BRA1620080C7829	1	4	3	2	4	?	?	2	2	3	2	4	2	1	?	1	2	3	1	3	?	5	2	3	RJ	24-l0ci	NA	NA	NA	NA	LAM	L4	NA	NA
899	Vas1cell0s2014_BRA1620080C7867	2	3	4	2	1	4	3	3	2	3	3	4	?	3	?	1	6	3	3	2	2	1	?	2	RJ	24-l0ci	NA	NA	NA	NA	Haarlem	L4	NA	NA
903	Vas1cell0s2014_BRA1620080C1130	2	2	3	2	3	4	3	4	2	?	3	4	4	2	5	1	4	3	3	3	2	?	3	3	RJ	24-l0ci	NA	NA	NA	NA	X	L4	NA	NA
904	Vas1cell0s2014_BRA1620080C1696	2	2	3	2	4	5	3	2	2	4	3	4	1	2	5	1	5	3	3	3	2	6	2	2	RJ	24-l0ci	NA	NA	NA	NA	Haarlem	L4	NA	NA
908	Vas1cell0s2014_BRA1620080C8190	2	4	4	2	7	4	3	5	1	3	2	4	4	2	6	3	5	4	3	2	2	2	2	3	RJ	24-l0ci	NA	NA	NA	NA	X	L4	NA	NA
917	Vas1cell0s2014_BRA1620090C0259	2	2	3	2	2	5	3	2	1	2	3	2	4	2	3	1	2	3	3	3	2	7	2	3	RJ	24-l0ci	NA	NA	NA	NA	Haarlem	L4	NA	NA
918	Vas1cell0s2014_BRA1620093C1333	2	2	4	2	3	2	3	4	2	3	3	4	4	2	5	1	5	3	3	2	2	4	3	2	RJ	24-l0ci	NA	NA	NA	NA	Haarlem	L4	NA	NA
919	Vas1cell0s2014_BRA1620080C1418	2	1	4	2	3	3	3	2	2	4	?	4	?	2	5	1	5	3	3	3	?	2	3	4	RJ	24-l0ci	NA	NA	NA	NA	Haarlem	L4	NA	NA
927	Vas1cell0s2014_BRA1620080C1378	2	3	4	2	2	3	3	8	2	4	3	4	2	2	5	1	5	3	3	3	2	5	2	0	RJ	24-l0ci	NA	NA	NA	NA	Cameroon	L4	NA	NA
929	Vas1cell0s2014_BRA1620090C2484	1	3	6	2	4	4	2	3	2	2	3	4	1	2	6	1	4	3	3	2	2	1	2	2	RJ	24-l0ci	NA	NA	NA	NA	Haarlem	L4	NA	NA
931	Vas1cell0s2014_BRA1620080C7315	2	2	4	2	3	3	3	2	2	2	3	4	2	2	6	1	6	3	3	3	2	5	3	?	RJ	24-l0ci	NA	NA	NA	NA	Cameroon	L4	NA	NA
941	Vas1cell0s2014_BRA1620080C0982	2	2	4	2	4	3	1	2	2	3	3	4	2	2	5	1	2	3	3	3	2	5	4	3	RJ	24-l0ci	NA	NA	NA	NA	West_African_1	L4	NA	NA
943	Vas1cell0s2014_BRA1620080C1171	2	2	3	2	2	4	3	4	2	6	3	4	2	2	5	1	4	3	3	3	2	2	2	3	RJ	24-l0ci	NA	NA	NA	NA	Haarlem	L4	NA	NA
948	Vas1cell0s2014_BRA1620080C1528	2	2	4	2	4	3	5	2	2	5	2	4	2	2	5	1	5	3	3	3	2	5	2	3	RJ	24-l0ci	NA	NA	NA	NA	Cameroon	L4	NA	NA
951	Vas1cell0s2014_BRA1620080C5817	2	2	5	2	4	2	1	2	2	2	3	4	2	2	6	1	5	3	3	3	2	5	2	3	RJ	24-l0ci	NA	NA	NA	NA	UgandaI	L4	NA	NA
952	Vas1cell0s2014_BRA1620080C8188	2	2	2	2	4	2	2	3	1	3	2	4	2	2	4	3	5	2	3	3	2	6	3	0	RJ	24-l0ci	NA	NA	NA	NA	NEW-1	L4	NA	NA
954	Vas1cell0s2014_BRA1620090C0097	5	4	4	3	4	4	2	1	2	5	4	4	2	2	1	1	5	3	3	3	3	3	2	4	RJ	24-l0ci	NA	NA	NA	NA	S	L4	NA	NA
955	Vas1cell0s2014_BRA1620080C0176	3	2	3	2	3	4	3	2	2	5	3	2	4	2	2	1	6	3	3	3	?	1	2	7	RJ	24-l0ci	NA	NA	NA	NA	Haarlem	L4	NA	NA
963	Vas1cell0s2014_BRA1620080C1663	2	2	4	2	3	4	3	2	2	3	3	2	4	2	5	1	5	3	3	3	2	1	1	4	RJ	24-l0ci	NA	NA	NA	NA	Haarlem	L4	NA	NA
964	Vas1cell0s2014_BRA1620080C1002	?	2	4	2	4	3	3	2	2	?	2	?	2	?	5	1	2	3	?	3	2	?	?	2	RJ	24-l0ci	NA	NA	NA	NA	UgandaI	L4	NA	NA
965	Vas1cell0s2014_BRA1620080C1074	2	4	3	2	3	5	3	2	2	2	3	4	2	2	5	1	3	3	3	3	2	4	2	3	RJ	24-l0ci	NA	NA	NA	NA	Haarlem	L4	NA	NA
969	Ribeir02014_zt272	2	2	3	3	2	5	1	7	3	5	3	3	4	2	4	4	4	4	4	3	3	6	3	7	RJ	24-l0ci	NA	NA	NA	NA	Haarlem	L4	NA	NA
970	Ribeir02014_zt264	2	2	3	3	2	5	1	7	3	5	3	3	4	2	4	4	4	4	4	3	3	7	3	7	RJ	24-l0ci	NA	NA	NA	NA	Haarlem	L4	NA	NA
978	Tatara2019_00164	2	1	4	2	2	3	4	2	2	2	2	5	2	2	5	1	5	3	3	2	3	5	2	2	RR	24-l0ci	NA	NA	NA	NA	UgandaI	L4	NA	NA
987	Tatara2019_00414	2	2	3	2	3	5	3	2	1	5	3	2	1	2	3	1	5	3	3	3	3	7	2	2	RR	24-l0ci	NA	NA	NA	NA	Haarlem	L4	NA	NA
996	Tatara2019_00727	1	2	4	2	2	4	3	4	2	2	2	5	1	2	6	1	5	3	3	2	2	5	2	2	RR	24-l0ci	NA	NA	NA	NA	LAM	L4	NA	NA
1004	Tatara2019_00934	2	2	4	3	2	2	3	1	2	5	5	4	2	2	5	1	6	2	3	3	1	5	2	2	RR	24-l0ci	NA	NA	NA	NA	S	L4	NA	NA
1009	Tatara2019_01135	1	1	4	2	4	4	3	4	2	2	2	4	1	2	6	1	5	1	3	2	2	5	2	2	RR	24-l0ci	NA	NA	NA	NA	LAM	L4	NA	NA
1018	Tatara2019_01319	2	2	3	2	1	4	3	4	2	5	3	4	4	2	5	1	4	3	3	3	3	9	3	2	RR	24-l0ci	NA	NA	NA	NA	X	L4	NA	NA
1019	Tatara2019_01343	2	2	3	2	3	5	3	2	1	5	3	2	1	2	3	1	5	3	3	3	3	7	2	2	RR	24-l0ci	NA	NA	NA	NA	Haarlem	L4	NA	NA
1027	Tatara2019_01500	2	2	3	2	3	5	3	3	2	3	3	4	1	2	5	1	5	3	3	2	3	5	3	1	RR	24-l0ci	NA	NA	NA	NA	Haarlem	L4	NA	NA
1052	Vale1ça2012_1	2	?	?	2	7	3	3	?	2	?	?	?	?	?	8	1	5	3	?	1	?	?	?	3	RS	12-l0ci	NA	NA	NA	NA	LAM	L4	NA	NA
1064	Vale1ça2012_26	2	?	?	2	3	4	3	?	1	?	?	?	?	?	7	1	4	3	?	1	?	?	?	1	RS	12-l0ci	NA	NA	NA	NA	LAM	L4	NA	NA
1066	Vale1ça2012_38	2	?	?	6	3	4	3	?	2	?	?	?	?	?	5	1	4	3	?	3	?	?	?	2	RS	12-l0ci	NA	NA	NA	NA	LAM	L4	NA	NA
1067	Vale1ça2012_59	2	?	?	6	3	4	3	?	2	?	?	?	?	?	5	1	3	3	?	3	?	?	?	2	RS	12-l0ci	NA	NA	NA	NA	LAM	L4	NA	NA
1068	Vale1ça2012_77	2	?	?	6	3	4	3	?	2	?	?	?	?	?	7	1	4	3	?	3	?	?	?	2	RS	12-l0ci	NA	NA	NA	NA	LAM	L4	NA	NA
1069	Vale1ça2012_28	2	?	?	2	3	4	3	?	2	?	?	?	?	?	5	1	4	3	?	3	?	?	?	2	RS	12-l0ci	NA	NA	NA	NA	Haarlem	L4	NA	NA
1070	Vale1ça2012_51	2	?	?	2	3	4	3	?	2	?	?	?	?	?	5	1	4	3	?	3	?	?	?	2	RS	12-l0ci	NA	NA	NA	NA	Haarlem	L4	NA	NA
1071	Vale1ça2012_64	2	?	?	2	3	4	3	?	3	?	?	?	?	?	5	1	4	3	?	3	?	?	?	2	RS	12-l0ci	NA	NA	NA	NA	Haarlem	L4	NA	NA
1074	Vale1ça2012_54	1	?	?	6	2	4	3	?	2	?	?	?	?	?	6	1	4	3	?	3	?	?	?	2	RS	12-l0ci	NA	NA	NA	NA	LAM	L4	NA	NA
1075	Vale1ça2012_56	2	?	?	6	3	4	3	?	3	?	?	?	?	?	5	1	5	1	?	3	?	?	?	2	RS	12-l0ci	NA	NA	NA	NA	LAM	L4	NA	NA
1076	Vale1ça2012_57	2	?	?	6	2	4	2	?	3	?	?	?	?	?	5	1	3	1	?	3	?	?	?	2	RS	12-l0ci	NA	NA	NA	NA	LAM	L4	NA	NA
1077	Vale1ça2012_58	2	?	?	6	4	4	4	?	3	?	?	?	?	?	5	1	4	4	?	3	?	?	?	2	RS	12-l0ci	NA	NA	NA	NA	LAM	L4	NA	NA
1078	Vale1ça2012_35	2	?	?	2	4	4	3	?	2	?	?	?	?	?	6	1	4	3	?	1	?	?	?	2	RS	12-l0ci	NA	NA	NA	NA	LAM	L4	NA	NA
1079	Vale1ça2012_40	2	?	?	2	4	4	1	?	2	?	?	?	?	?	6	1	5	3	?	3	?	?	?	2	RS	12-l0ci	NA	NA	NA	NA	LAM	L4	NA	NA
1081	Vale1ça2012_70	2	?	?	2	3	4	3	?	3	?	?	?	?	?	4	1	4	4	?	2	?	?	?	2	RS	12-l0ci	NA	NA	NA	NA	Haarlem	L4	NA	NA
1082	Vale1ça2012_75	2	?	?	2	4	4	3	?	1	?	?	?	?	?	4	1	4	3	?	2	?	?	?	2	RS	12-l0ci	NA	NA	NA	NA	LAM	L4	NA	NA
1083	Vale1ça2012_2	2	?	?	2	5	2	3	?	2	?	?	?	?	?	6	1	5	1	?	2	?	?	?	2	RS	12-l0ci	NA	NA	NA	NA	NEW-1	L4	NA	NA
1084	Vale1ça2012_4	2	?	?	2	5	2	3	?	1	?	?	?	?	?	6	1	5	1	?	2	?	?	?	3	RS	12-l0ci	NA	NA	NA	NA	NEW-1	L4	NA	NA
1085	Vale1ça2012_21	2	?	?	2	5	3	3	?	2	?	?	?	?	?	6	1	5	2	?	1	?	?	?	1	RS	12-l0ci	NA	NA	NA	NA	LAM	L4	NA	NA
1086	Vale1ça2012_71	2	?	?	2	2	3	3	?	2	?	?	?	?	?	6	1	5	2	?	3	?	?	?	5	RS	12-l0ci	NA	NA	NA	NA	Haarlem	L4	NA	NA
1088	Vale1ça2012_85	2	?	?	2	5	3	3	?	2	?	?	?	?	?	5	1	5	1	?	2	?	?	?	1	RS	12-l0ci	NA	NA	NA	NA	LAM	L4	NA	NA
1089	Vale1ça2012_43	2	?	?	2	5	3	2	?	2	?	?	?	?	?	5	1	5	3	?	2	?	?	?	2	RS	12-l0ci	NA	NA	NA	NA	LAM	L4	NA	NA
1090	Vale1ça2012_61	2	?	?	2	5	3	4	?	2	?	?	?	?	?	5	1	5	2	?	2	?	?	?	2	RS	12-l0ci	NA	NA	NA	NA	LAM	L4	NA	NA
1091	Vale1ça2012_60	2	?	?	2	5	3	4	?	1	?	?	?	?	?	6	1	5	2	?	2	?	?	?	2	RS	12-l0ci	NA	NA	NA	NA	LAM	L4	NA	NA
1092	Vale1ça2012_6	2	?	?	2	7	3	2	?	1	?	?	?	?	?	6	1	3	2	?	3	?	?	?	3	RS	12-l0ci	NA	NA	NA	NA	LAM	L4	NA	NA
1093	Vale1ça2012_13	2	?	?	2	3	3	2	?	2	?	?	?	?	?	5	1	4	2	?	3	?	?	?	3	RS	12-l0ci	NA	NA	NA	NA	Haarlem	L4	NA	NA
1094	Vale1ça2012_41	2	?	?	3	2	3	2	?	2	?	?	?	?	?	5	1	4	1	?	3	?	?	?	2	RS	12-l0ci	NA	NA	NA	NA	S	L4	NA	NA
1095	Vale1ça2012_50	2	?	?	2	2	3	1	?	2	?	?	?	?	?	6	1	4	1	?	3	?	?	?	2	RS	12-l0ci	NA	NA	NA	NA	Cameroon	L4	NA	NA
1097	Vale1ça2012_19	2	?	?	2	1	2	2	?	2	?	?	?	?	?	8	1	5	2	?	3	?	?	?	3	RS	12-l0ci	NA	NA	NA	NA	NEW-1	L4	NA	NA
1098	Vale1ça2012_20	2	?	?	2	1	2	2	?	2	?	?	?	?	?	8	1	5	3	?	3	?	?	?	3	RS	12-l0ci	NA	NA	NA	NA	NEW-1	L4	NA	NA
1099	Vale1ça2012_15	2	?	?	2	2	1	2	?	2	?	?	?	?	?	6	1	5	2	?	3	?	?	?	3	RS	12-l0ci	NA	NA	NA	NA	Haarlem	L4	NA	NA
1100	Vale1ça2012_10	2	?	?	2	1	3	2	?	2	?	?	?	?	?	5	1	7	2	?	3	?	?	?	1	RS	12-l0ci	NA	NA	NA	NA	LAM	L4	NA	NA
1101	Vale1ça2012_12	2	?	?	2	1	1	2	?	2	?	?	?	?	?	6	1	5	2	?	3	?	?	?	1	RS	12-l0ci	NA	NA	NA	NA	Haarlem	L4	NA	NA
1109	Vale1ça2012_39	2	?	?	2	1	2	2	?	2	?	?	?	?	?	6	1	5	3	?	3	?	?	?	2	RS	12-l0ci	NA	NA	NA	NA	NEW-1	L4	NA	NA
1110	Vale1ça2012_42	2	?	?	2	1	3	2	?	2	?	?	?	?	?	6	1	5	3	?	3	?	?	?	1	RS	12-l0ci	NA	NA	NA	NA	H37Rv	L4	NA	NA
1111	Vale1ça2012_83	2	?	?	2	1	2	2	?	2	?	?	?	?	?	6	1	5	3	?	3	?	?	?	2	RS	12-l0ci	NA	NA	NA	NA	NEW-1	L4	NA	NA
1112	Vale1ça2012_52	2	?	?	2	1	3	2	?	2	?	?	?	?	?	5	1	5	3	?	3	?	?	?	1	RS	12-l0ci	NA	NA	NA	NA	H37Rv	L4	NA	NA
1113	Vale1ça2012_69	2	?	?	2	1	3	2	?	2	?	?	?	?	?	5	1	5	3	?	3	?	?	?	2	RS	12-l0ci	NA	NA	NA	NA	H37Rv	L4	NA	NA
1114	Vale1ça2012_79	2	?	?	2	1	3	2	?	2	?	?	?	?	?	5	1	5	3	?	3	?	?	?	2	RS	12-l0ci	NA	NA	NA	NA	H37Rv	L4	NA	NA
1115	Vale1ça2012_81	2	?	?	2	1	3	3	?	2	?	?	?	?	?	3	1	5	3	?	3	?	?	?	1	RS	12-l0ci	NA	NA	NA	NA	H37Rv	L4	NA	NA
1116	Vale1ça2012_44	2	?	?	2	1	3	1	?	2	?	?	?	?	?	6	0	5	3	?	3	?	?	?	2	RS	12-l0ci	NA	NA	NA	NA	Haarlem	L4	NA	NA
1117	Vale1ça2012_90	2	?	?	2	1	3	2	?	2	?	?	?	?	?	6	1	6	3	?	3	?	?	?	2	RS	12-l0ci	NA	NA	NA	NA	LAM	L4	NA	NA
1118	Vale1ça2012_62	2	?	?	2	2	3	5	?	2	?	?	?	?	?	6	1	5	3	?	3	?	?	?	2	RS	12-l0ci	NA	NA	NA	NA	Haarlem	L4	NA	NA
1119	Vale1ça2012_55	2	?	?	6	1	2	2	?	1	?	?	?	?	?	5	1	5	3	?	3	?	?	?	3	RS	12-l0ci	NA	NA	NA	NA	NEW-1	L4	NA	NA
1120	Vale1ça2012_8	2	?	?	6	1	4	1	?	2	?	?	?	?	?	6	1	3	1	?	3	?	?	?	2	RS	12-l0ci	NA	NA	NA	NA	LAM	L4	NA	NA
1121	Vale1ça2012_76	2	?	?	2	1	4	1	?	2	?	?	?	?	?	6	1	3	2	?	3	?	?	?	2	RS	12-l0ci	NA	NA	NA	NA	LAM	L4	NA	NA
1122	Vale1ça2012_9	2	?	?	2	1	3	1	?	2	?	?	?	?	?	7	1	3	1	?	3	?	?	?	3	RS	12-l0ci	NA	NA	NA	NA	West_African_1	L4	NA	NA
1123	Vale1ça2012_22	2	?	?	2	1	4	1	?	2	?	?	?	?	?	7	1	3	2	?	3	?	?	?	1	RS	12-l0ci	NA	NA	NA	NA	LAM	L4	NA	NA
1124	Vale1ça2012_25	2	?	?	2	3	4	1	?	2	?	?	?	?	?	7	1	4	2	?	3	?	?	?	1	RS	12-l0ci	NA	NA	NA	NA	LAM	L4	NA	NA
1125	Vale1ça2012_17	2	?	?	2	1	4	1	?	2	?	?	?	?	?	5	1	5	2	?	2	?	?	?	4	RS	12-l0ci	NA	NA	NA	NA	LAM	L4	NA	NA
1128	Vale1ça2012_63	2	?	?	2	1	2	3	?	3	?	?	?	?	?	6	1	5	3	?	3	?	?	?	1	RS	12-l0ci	NA	NA	NA	NA	NEW-1	L4	NA	NA
1132	Vale1ça2012_92	2	?	?	2	7	4	1	?	3	?	?	?	?	?	5	1	6	3	?	2	?	?	?	2	RS	12-l0ci	NA	NA	NA	NA	LAM	L4	NA	NA
1135	Vale1ça2012_45	2	?	?	2	1	5	2	?	4	?	?	?	?	?	3	0	5	3	?	3	?	?	?	1	RS	12-l0ci	NA	NA	NA	NA	Haarlem	L4	NA	NA
1136	Vale1ça2012_46	2	?	?	2	1	5	2	?	4	?	?	?	?	?	3	1	5	3	?	3	?	?	?	2	RS	12-l0ci	NA	NA	NA	NA	Haarlem	L4	NA	NA
1138	Vale1ça2012_80	2	?	?	2	1	5	1	?	2	?	?	?	?	?	6	1	5	1	?	3	?	?	?	1	RS	12-l0ci	NA	NA	NA	NA	Haarlem	L4	NA	NA
1139	Vale1ça2012_5	1	?	?	2	7	3	3	?	2	?	?	?	?	?	7	1	6	1	?	2	?	?	?	1	RS	12-l0ci	NA	NA	NA	NA	LAM	L4	NA	NA
1140	Vale1ça2012_11	1	?	?	2	5	0	3	?	2	?	?	?	?	?	6	1	6	2	?	2	?	?	?	1	RS	12-l0ci	NA	NA	NA	NA	Haarlem	L4	NA	NA
1143	Oelema112011_RGS597	2	2	4	2	4	3	3	2	2	2	2	4	2	2	5	1	4	3	3	3	4	5	2	2	RS	24-l0ci	NA	NA	NA	NA	UgandaII	L4	NA	NA
1144	Oelema112011_RGS075_SP	2	2	4	2	3	3	3	2	2	3	3	4	2	2	6	1	5	3	3	3	1	5	2	2	RS	24-l0ci	NA	NA	NA	NA	Haarlem	L4	NA	NA
1145	Oelema112011_RGS351	2	2	4	2	2	3	3	2	2	3	3	4	2	2	6	1	5	3	4	3	2	5	2	2	RS	24-l0ci	NA	NA	NA	NA	Haarlem	L4	NA	NA
1146	Oelema112011_RGS9502	2	2	4	2	1	3	3	2	2	3	3	4	2	2	6	1	5	3	4	3	2	5	2	2	RS	24-l0ci	NA	NA	NA	NA	H37Rv	L4	NA	NA
1147	Oelema112011_RGS9312	2	3	4	2	1	2	3	2	2	3	3	4	2	2	5	1	5	3	3	2	3	5	2	2	RS	24-l0ci	NA	NA	NA	NA	NEW-1	L4	NA	NA
1149	Oelema112011_RGS9241	2	2	3	2	1	3	4	2	2	3	2	4	2	2	5	1	4	3	3	3	3	4	2	2	RS	24-l0ci	NA	NA	NA	NA	UgandaI	L4	NA	NA
1191	Oelema112011_RGS9089	2	4	4	21	7	4	3	3	1	2	2	4	1	2	6	1	5	3	3	1	2	5	2	2	RS	24-l0ci	NA	NA	NA	NA	LAM	L4	NA	NA
1192	Oelema112011_RGS9098	2	4	4	21	7	4	3	3	1	2	2	4	1	2	6	1	5	3	3	1	2	5	2	2	RS	24-l0ci	NA	NA	NA	NA	LAM	L4	NA	NA
1244	Oelema112011_RGS33	2	2	3	2	3	4	3	4	2	4	3	4	4	2	5	1	4	3	3	3	3	7	3	2	RS	24-l0ci	NA	NA	NA	NA	X	L4	NA	NA
1245	Oelema112011_RGS251	2	2	3	2	3	4	3	4	2	5	3	4	4	2	5	1	4	3	3	3	3	7	3	2	RS	24-l0ci	NA	NA	NA	NA	Haarlem	L4	NA	NA
1246	Oelema112011_RGS358	2	2	3	2	3	4	3	4	2	5	3	4	4	2	5	1	4	3	3	3	3	7	3	2	RS	24-l0ci	NA	NA	NA	NA	Haarlem	L4	NA	NA
1247	Oelema112011_RGS609	2	2	3	2	3	4	3	4	2	5	3	4	4	2	5	1	4	3	3	3	3	7	3	2	RS	24-l0ci	NA	NA	NA	NA	Haarlem	L4	NA	NA
1248	Oelema112011_RGS8049_SP	2	2	3	2	3	4	3	4	2	5	3	4	4	2	5	1	4	3	3	3	3	7	3	2	RS	24-l0ci	NA	NA	NA	NA	Haarlem	L4	NA	NA
1249	Oelema112011_RGS001_SP	1	2	3	2	3	4	3	4	2	5	3	4	4	2	5	1	4	3	3	3	3	7	3	2	RS	24-l0ci	NA	NA	NA	NA	Haarlem	L4	NA	NA
1250	Oelema112011_RGS457	1	2	3	2	3	4	3	4	2	5	3	4	4	2	5	1	4	3	3	3	3	7	3	2	RS	24-l0ci	NA	NA	NA	NA	Haarlem	L4	NA	NA
1251	Oelema112011_RGS8043_SP	1	2	3	2	3	6	3	3	2	6	3	4	4	2	5	1	3	3	3	3	3	6	3	2	RS	24-l0ci	NA	NA	NA	NA	Haarlem	L4	NA	NA
1252	Oelema112011_RGS9022_SP	1	2	3	2	3	5	3	3	2	6	3	4	4	2	5	1	3	3	3	3	5	6	3	2	RS	24-l0ci	NA	NA	NA	NA	Haarlem	L4	NA	NA
1256	Oelema112011_RGS9027_SP	2	2	4	2	3	4	3	4	2	3	3	4	4	2	5	1	5	3	3	3	2	?	1	2	RS	24-l0ci	NA	NA	NA	NA	X	L4	NA	NA
1262	Esteves2017_12	2	2	4	2	1	3	3	2	2	3	3	4	2	2	6	1	3	3	4	3	2	4	2	2	RS	24-l0ci	NA	NA	NA	NA	H37Rv	L4	NA	NA
1263	Esteves2017_19	2	2	4	2	1	3	3	2	2	3	3	4	2	2	6	1	3	3	4	3	2	4	2	2	RS	24-l0ci	NA	NA	NA	NA	H37Rv	L4	NA	NA
1265	Esteves2017_177	2	2	4	2	1	3	3	2	2	3	3	4	2	2	6	1	5	3	4	3	2	5	2	2	RS	24-l0ci	NA	NA	NA	NA	H37Rv	L4	NA	NA
1266	Esteves2017_140	2	2	4	2	4	3	3	2	2	2	2	4	2	2	5	1	4	3	3	3	4	5	2	2	RS	24-l0ci	NA	NA	NA	NA	UgandaII	L4	NA	NA
1267	Esteves2017_226	2	2	4	2	1	3	2	2	2	2	2	4	2	2	6	1	2	3	3	3	3	5	2	2	RS	24-l0ci	NA	NA	NA	NA	H37Rv	L4	NA	NA
1268	Esteves2017_174	2	1	4	2	4	3	3	2	2	1	3	4	2	2	5	1	6	3	3	3	3	3	2	2	RS	24-l0ci	NA	NA	NA	NA	UgandaI	L4	NA	NA
1269	Esteves2017_246	2	3	4	2	1	2	3	2	2	3	3	4	2	2	5	1	5	3	3	2	3	5	2	2	RS	24-l0ci	NA	NA	NA	NA	NEW-1	L4	NA	NA
1270	Esteves2017_321	2	3	4	2	1	2	3	2	2	3	3	4	2	2	5	1	5	3	3	2	3	5	2	2	RS	24-l0ci	NA	NA	NA	NA	NEW-1	L4	NA	NA
1276	Esteves2017_293	1	2	3	2	3	6	3	3	2	5	3	4	4	2	5	1	3	3	3	3	3	6	2	2	RS	24-l0ci	NA	NA	NA	NA	Haarlem	L4	NA	NA
1277	Esteves2017_62	2	2	3	2	3	4	3	4	2	5	3	4	4	2	5	1	4	3	3	3	3	7	3	2	RS	24-l0ci	NA	NA	NA	NA	Haarlem	L4	NA	NA
1278	Esteves2017_166	2	2	3	2	3	4	3	4	2	5	3	4	4	2	5	1	4	3	3	3	3	7	3	2	RS	24-l0ci	NA	NA	NA	NA	Haarlem	L4	NA	NA
1279	Esteves2017_336	2	2	3	2	3	4	3	4	2	5	3	4	4	2	5	1	4	3	3	3	3	7	3	2	RS	24-l0ci	NA	NA	NA	NA	Haarlem	L4	NA	NA
1280	Esteves2017_347	2	2	3	2	3	4	3	4	2	5	3	4	4	2	5	1	4	3	3	3	3	7	3	2	RS	24-l0ci	NA	NA	NA	NA	Haarlem	L4	NA	NA
1281	Esteves2017_357	2	2	3	2	3	4	3	4	2	5	3	4	4	2	5	1	4	3	3	3	3	7	3	2	RS	24-l0ci	NA	NA	NA	NA	Haarlem	L4	NA	NA
1282	Esteves2017_349	2	2	3	2	3	4	3	4	2	3	3	4	4	2	5	1	4	3	3	3	3	7	3	2	RS	24-l0ci	NA	NA	NA	NA	Haarlem	L4	NA	NA
1283	Esteves2017_176	2	1	3	2	3	4	3	4	2	5	3	4	4	2	5	1	4	3	3	3	3	6	1	2	RS	24-l0ci	NA	NA	NA	NA	Haarlem	L4	NA	NA
1289	Esteves2017_71	2	2	4	2	3	4	2	4	2	3	3	6	4	2	5	1	5	3	3	3	4	?	1	2	RS	24-l0ci	NA	NA	NA	NA	X	L4	NA	NA
1290	Esteves2017_80	2	2	4	2	3	4	3	4	1	3	3	6	4	2	5	1	5	3	3	3	4	?	1	2	RS	24-l0ci	NA	NA	NA	NA	X	L4	NA	NA
1325	S0ares2013_89_98	2	?	?	2	2	2	?	?	3	?	?	?	?	?	2	6	1	6	?	2	?	?	?	3	RS	12-l0ci	NA	NA	NA	NA	NEW-1	L4	NA	NA
1326	S0ares2013_102_98	2	?	?	2	2	2	4	?	3	?	?	?	?	?	2	6	1	6	?	2	?	?	?	3	RS	12-l0ci	NA	NA	NA	NA	NEW-1	L4	NA	NA
1327	S0ares2013_588_01	2	?	?	2	2	2	4	?	4	?	?	?	?	?	2	6	1	6	?	2	?	?	?	3	RS	12-l0ci	NA	NA	NA	NA	NEW-1	L4	NA	NA
1328	S0ares2013_306_99	3	?	?	2	2	2	4	?	4	?	?	?	?	?	2	6	1	6	?	3	?	?	?	3	RS	12-l0ci	NA	NA	NA	NA	NEW-1	L4	NA	NA
1329	S0ares2013_203_99	2	?	?	2	2	2	4	?	3	?	?	?	?	?	2	6	1	6	?	3	?	?	?	4	RS	12-l0ci	NA	NA	NA	NA	NEW-1	L4	NA	NA
1330	S0ares2013_206_99	2	?	?	2	2	2	4	?	3	?	?	?	?	?	2	6	1	6	?	3	?	?	?	4	RS	12-l0ci	NA	NA	NA	NA	NEW-1	L4	NA	NA
1331	S0ares2013_139_98	1	?	?	2	2	2	4	?	3	?	?	?	?	?	2	6	1	4	?	3	?	?	?	3	RS	12-l0ci	NA	NA	NA	NA	NEW-1	L4	NA	NA
1332	S0ares2013_277_99	2	?	?	2	2	1	3	?	3	?	?	?	?	?	2	6	1	4	?	3	?	?	?	3	RS	12-l0ci	NA	NA	NA	NA	Haarlem	L4	NA	NA
1333	S0ares2013_108_98	2	?	?	2	2	1	2	?	2	?	?	?	?	?	2	6	1	5	?	3	?	?	?	3	RS	12-l0ci	NA	NA	NA	NA	Haarlem	L4	NA	NA
1334	S0ares2013_142_98	3	?	?	2	2	1	2	?	2	?	?	?	?	?	2	6	1	5	?	3	?	?	?	3	RS	12-l0ci	NA	NA	NA	NA	Haarlem	L4	NA	NA
1335	S0ares2013_202_99	2	?	?	2	2	1	4	?	2	?	?	?	?	?	2	6	1	5	?	3	?	?	?	3	RS	12-l0ci	NA	NA	NA	NA	Haarlem	L4	NA	NA
1336	S0ares2013_237_98	2	?	?	2	2	1	2	?	1	?	?	?	?	?	2	6	1	5	?	3	?	?	?	3	RS	12-l0ci	NA	NA	NA	NA	Haarlem	L4	NA	NA
1339	S0ares2013_238_99	2	?	?	2	2	1	4	?	2	?	?	?	?	?	2	6	1	6	?	3	?	?	?	3	RS	12-l0ci	NA	NA	NA	NA	Haarlem	L4	NA	NA
1340	S0ares2013_269_99	2	?	?	2	2	1	4	?	2	?	?	?	?	?	2	6	1	6	?	3	?	?	?	3	RS	12-l0ci	NA	NA	NA	NA	Haarlem	L4	NA	NA
1341	S0ares2013_678_01	2	?	?	2	2	1	4	?	2	?	?	?	?	?	2	6	1	4	?	3	?	?	?	3	RS	12-l0ci	NA	NA	NA	NA	Haarlem	L4	NA	NA
1342	S0ares2013_331_99	2	?	?	2	2	1	5	?	2	?	?	?	?	?	2	6	1	5	?	1	?	?	?	3	RS	12-l0ci	NA	NA	NA	NA	Haarlem	L4	NA	NA
1343	S0ares2013_338_99	2	?	?	2	2	1	5	?	2	?	?	?	?	?	2	6	1	5	?	1	?	?	?	3	RS	12-l0ci	NA	NA	NA	NA	Haarlem	L4	NA	NA
1344	S0ares2013_621_01	2	?	?	2	2	1	4	?	4	?	?	?	?	?	2	6	1	5	?	2	?	?	?	3	RS	12-l0ci	NA	NA	NA	NA	Haarlem	L4	NA	NA
1345	S0ares2013_158_98	2	?	?	2	2	1	6	?	3	?	?	?	?	?	2	4	1	5	?	3	?	?	?	3	RS	12-l0ci	NA	NA	NA	NA	Haarlem	L4	NA	NA
1346	S0ares2013_109_98	2	?	?	2	2	3	5	?	2	?	?	?	?	?	2	3	1	5	?	1	?	?	?	3	RS	12-l0ci	NA	NA	NA	NA	LAM	L4	NA	NA
1347	S0ares2013_169_98	2	?	?	2	2	3	5	?	1	?	?	?	?	?	2	4	1	5	?	1	?	?	?	3	RS	12-l0ci	NA	NA	NA	NA	LAM	L4	NA	NA
1348	S0ares2013_156_98	2	?	?	2	2	3	5	?	3	?	?	?	?	?	2	6	1	5	?	3	?	?	?	3	RS	12-l0ci	NA	NA	NA	NA	Haarlem	L4	NA	NA
1349	S0ares2013_170_98	2	?	?	2	2	5	3	?	4	?	?	?	?	?	2	7	1	5	?	3	?	?	?	3	RS	12-l0ci	NA	NA	NA	NA	Haarlem	L4	NA	NA
1350	S0ares2013_173_99	2	?	?	2	2	3	5	?	4	?	?	?	?	?	2	5	1	5	?	3	?	?	?	3	RS	12-l0ci	NA	NA	NA	NA	Haarlem	L4	NA	NA
1351	S0ares2013_194_99	2	?	?	2	2	3	4	?	4	?	?	?	?	?	2	5	1	5	?	3	?	?	?	3	RS	12-l0ci	NA	NA	NA	NA	Haarlem	L4	NA	NA
1352	S0ares2013_316_99	2	?	?	2	2	3	3	?	4	?	?	?	?	?	2	5	1	5	?	3	?	?	?	3	RS	12-l0ci	NA	NA	NA	NA	LAM	L4	NA	NA
1353	S0ares2013_225_99	2	?	?	2	2	3	4	?	3	?	?	?	?	?	2	5	1	5	?	3	?	?	?	3	RS	12-l0ci	NA	NA	NA	NA	Haarlem	L4	NA	NA
1354	S0ares2013_232_99	2	?	?	2	2	3	3	?	3	?	?	?	?	?	2	5	1	5	?	3	?	?	?	3	RS	12-l0ci	NA	NA	NA	NA	LAM	L4	NA	NA
1355	S0ares2013_303_99	2	?	?	2	2	3	4	?	4	?	?	?	?	?	2	5	1	4	?	3	?	?	?	3	RS	12-l0ci	NA	NA	NA	NA	Haarlem	L4	NA	NA
1356	S0ares2013_594_01	2	?	?	2	2	3	3	?	4	?	?	?	?	?	2	5	1	5	?	3	?	?	?	4	RS	12-l0ci	NA	NA	NA	NA	LAM	L4	NA	NA
1357	S0ares2013_259_99	2	?	?	2	2	3	3	?	2	?	?	?	?	?	2	5	1	3	?	3	?	?	?	3	RS	12-l0ci	NA	NA	NA	NA	LAM	L4	NA	NA
1358	S0ares2013_250_99	2	?	?	2	2	3	5	?	3	?	?	?	?	?	2	5	1	5	?	4	?	?	?	3	RS	12-l0ci	NA	NA	NA	NA	Delhi/CAS	L4	NA	NA
1359	S0ares2013_201_99	2	?	?	2	2	3	3	?	2	?	?	?	?	?	2	4	1	5	?	3	?	?	?	3	RS	12-l0ci	NA	NA	NA	NA	LAM	L4	NA	NA
1360	S0ares2013_251_99	2	?	?	2	2	4	3	?	2	?	?	?	?	?	2	5	1	5	?	3	?	?	?	2	RS	12-l0ci	NA	NA	NA	NA	LAM	L4	NA	NA
1361	S0ares2013_103_98	2	?	?	2	2	2	3	?	3	?	?	?	?	?	2	5	1	4	?	2	?	?	?	2	RS	12-l0ci	NA	NA	NA	NA	NEW-1	L4	NA	NA
1362	S0ares2013_227_99	2	?	?	2	2	5	3	?	3	?	?	?	?	?	2	5	1	5	?	2	?	?	?	2	RS	12-l0ci	NA	NA	NA	NA	Haarlem	L4	NA	NA
1363	S0ares2013_616_01	2	?	?	2	2	2	3	?	5	?	?	?	?	?	2	5	1	4	?	3	?	?	?	2	RS	12-l0ci	NA	NA	NA	NA	NEW-1	L4	NA	NA
1364	S0ares2013_718_01	2	?	?	2	2	2	3	?	4	?	?	?	?	?	2	5	1	4	?	3	?	?	?	2	RS	12-l0ci	NA	NA	NA	NA	NEW-1	L4	NA	NA
1365	S0ares2013_673_01	1	?	?	2	2	2	3	?	5	?	?	?	?	?	2	6	1	3	?	3	?	?	?	2	RS	12-l0ci	NA	NA	NA	NA	NEW-1	L4	NA	NA
1366	S0ares2013_163_98	1	?	?	2	2	4	4	?	2	?	?	?	?	?	2	7	1	5	?	3	?	?	?	2	RS	12-l0ci	NA	NA	NA	NA	LAM	L4	NA	NA
1367	S0ares2013_230_99	1	?	?	2	2	4	4	?	3	?	?	?	?	?	2	6	1	5	?	3	?	?	?	2	RS	12-l0ci	NA	NA	NA	NA	LAM	L4	NA	NA
1368	S0ares2013_302_99	1	?	?	2	2	4	4	?	4	?	?	?	?	?	2	6	1	3	?	3	?	?	?	2	RS	12-l0ci	NA	NA	NA	NA	LAM	L4	NA	NA
1379	C0sta2015_Mpi1i76	3	3	4	1	2	6	4	4	2	9	1	?	4	2	4	2	2	2	?	3	3	7	0	3	RS	24-l0ci	NA	NA	NA	NA	Haarlem	L4	NA	NA
1380	C0sta2015_Mpi1i81	2	3	4	5	1	6	3	4	2	?	2	3	4	3	4	2	2	2	4	3	3	?	0	2	RS	24-l0ci	NA	NA	NA	NA	EAI	L4	NA	NA
1385	salvat02019_130283	2	4	4	2	1	4	1	5	2	6	2	4	4	1	6	1	5	2	4	3	3	3	3	2	RS	24-l0ci	NA	NA	NA	NA	X	L4	NA	NA
1389	salvat02019_130441	2	2	3	2	3	5	3	2	3	1	3	4	2	2	5	1	5	3	3	2	3	6	2	2	RS	24-l0ci	NA	NA	NA	NA	Haarlem	L4	NA	NA
1395	salvat02019_130678	1	2	3	2	3	4	4	3	2	2	3	4	1	2	6	1	5	3	3	2	2	7	2	2	RS	24-l0ci	NA	NA	NA	NA	Haarlem	L4	NA	NA
1409	salvat02019_131338	2	2	4	2	1	3	3	2	2	3	3	4	2	2	6	1	5	3	4	3	2	5	2	2	RS	24-l0ci	NA	NA	NA	NA	H37Rv	L4	NA	NA
1410	salvat02019_131410	2	2	3	2	3	4	3	4	2	5	3	4	4	2	5	1	4	3	3	3	3	7	3	2	RS	24-l0ci	NA	NA	NA	NA	Haarlem	L4	NA	NA
1412	salvat02019_131541	1	4	4	2	1	4	4	3	2	5	2	4	4	2	5	1	6	3	3	3	3	7	3	2	RS	24-l0ci	NA	NA	NA	NA	Haarlem	L4	NA	NA
1415	salvat02019_131677	2	1	6	2	1	3	3	3	3	2	3	2	1	3	6	1	6	3	5	3	2	3	2	2	RS	24-l0ci	NA	NA	NA	NA	LAM	L4	NA	NA
1418	salvat02019_131799	2	2	3	2	3	4	3	4	2	5	3	4	4	2	5	1	4	3	3	3	3	7	3	2	RS	24-l0ci	NA	NA	NA	NA	Haarlem	L4	NA	NA
1426	salvat02019_132186	2	2	3	2	3	3	3	3	2	5	3	4	4	2	2	1	1	3	3	2	3	1	3	2	RS	24-l0ci	NA	NA	NA	NA	Haarlem	L4	NA	NA
1431	salvat02019_132358	2	2	3	2	1	3	3	3	1	1	1	2	4	2	3	1	5	4	3	3	3	7	3	1	RS	24-l0ci	NA	NA	NA	NA	Haarlem	L4	NA	NA
1432	salvat02019_132450	2	4	4	2	1	6	1	3	2	4	2	4	1	1	6	1	5	2	4	3	2	7	4	2	RS	24-l0ci	NA	NA	NA	NA	LAM	L4	NA	NA
1433	salvat02019_132477	2	3	3	2	3	4	4	4	2	5	3	4	4	2	5	1	4	4	3	4	3	7	3	2	RS	24-l0ci	NA	NA	NA	NA	Haarlem	L4	NA	NA
1438	salvat02019_132690	2	2	2	2	3	4	3	2	2	1	1	4	2	2	5	1	4	4	3	3	3	7	3	2	RS	24-l0ci	NA	NA	NA	NA	Haarlem	L4	NA	NA
1440	salvat02019_132771	2	2	3	1	3	4	3	3	2	1	1	4	4	2	5	1	5	3	3	2	3	2	3	2	RS	24-l0ci	NA	NA	NA	NA	Haarlem	L4	NA	NA
1445	salvat02019_140035	2	3	3	2	3	4	4	4	2	5	3	4	4	2	5	1	4	4	3	3	3	7	3	2	RS	24-l0ci	NA	NA	NA	NA	Haarlem	L4	NA	NA
1446	salvat02019_140071	6	3	4	2	1	3	1	2	2	3	3	4	2	2	6	1	4	2	4	3	2	5	2	2	RS	24-l0ci	NA	NA	NA	NA	H37Rv	L4	NA	NA
1463	salvat02019_141118	2	2	3	2	3	4	3	4	2	5	2	4	4	2	5	1	4	3	3	3	3	7	3	2	RS	24-l0ci	NA	NA	NA	NA	Haarlem	L4	NA	NA
1471	salvat02019_141392	2	2	4	2	1	3	3	2	2	3	3	4	2	2	6	1	5	3	4	3	2	2	2	2	RS	24-l0ci	NA	NA	NA	NA	H37Rv	L4	NA	NA
1473	salvat02019_141427	2	2	4	2	1	3	3	2	2	3	3	4	2	2	6	1	5	3	4	3	2	5	2	2	RS	24-l0ci	NA	NA	NA	NA	H37Rv	L4	NA	NA
1484	salvat02019_141853	1	2	4	2	3	6	3	3	2	2	4	4	1	2	6	1	5	3	3	2	2	7	2	2	RS	24-l0ci	NA	NA	NA	NA	Haarlem	L4	NA	NA
1489	salvat02019_141947	2	2	4	2	4	4	3	1	1	1	4	4	1	2	5	1	4	2	3	2	3	6	2	2	RS	24-l0ci	NA	NA	NA	NA	Haarlem	L4	NA	NA
1500	salvat02019_142297	2	3	4	2	1	2	3	2	2	2	2	4	2	2	5	1	5	3	3	2	3	5	2	2	RS	24-l0ci	NA	NA	NA	NA	Cameroon	L4	NA	NA
1506	salvat02019_142494	2	2	3	2	4	4	3	4	2	5	3	4	4	2	5	1	4	3	3	3	3	7	3	2	RS	24-l0ci	NA	NA	NA	NA	X	L4	NA	NA
1521	Machad02010_5	1	?	?	2	2	4	3	?	2	?	?	?	?	?	6	1	4	3	?	2	?	?	?	2	PR	12-l0ci	NA	NA	NA	NA	LAM	L4	NA	NA
1523	Machad02010_7	1	?	?	2	2	4	3	?	2	?	?	?	?	?	6	1	5	3	?	2	?	?	?	2	PR	12-l0ci	NA	NA	NA	NA	LAM	L4	NA	NA
1526	Machad02010_11	0	?	?	2	4	4	3	?	2	?	?	?	?	?	6	1	4	3	?	3	?	?	?	2	PR	12-l0ci	NA	NA	NA	NA	Haarlem	L4	NA	NA
1527	Machad02010_12	3	?	?	2	4	4	3	?	2	?	?	?	?	?	6	1	4	3	?	3	?	?	?	2	PR	12-l0ci	NA	NA	NA	NA	Haarlem	L4	NA	NA
1528	Machad02010_13	2	?	?	4	?	3	2	?	6	?	?	?	?	?	1	4	3	3	?	2	?	?	?	4	PR	12-l0ci	NA	NA	NA	NA	Haarlem	L4	NA	NA
1529	Machad02010_14	3	?	?	2	1	4	1	?	2	?	?	?	?	?	5	1	5	3	?	3	?	?	?	2	PR	12-l0ci	NA	NA	NA	NA	LAM	L4	NA	NA
1530	Machad02010_15	3	?	?	2	4	4	3	?	2	?	?	?	?	?	6	1	4	3	?	3	?	?	?	2	PR	12-l0ci	NA	NA	NA	NA	Haarlem	L4	NA	NA
1531	Machad02010_16	3	?	?	2	4	4	3	?	2	?	?	?	?	?	6	1	4	3	?	3	?	?	?	2	PR	12-l0ci	NA	NA	NA	NA	Haarlem	L4	NA	NA
1534	Machad02010_19	1	?	?	2	6	4	3	?	2	?	?	?	?	?	6	1	4	3	?	3	?	?	?	2	PR	12-l0ci	NA	NA	NA	NA	LAM	L4	NA	NA
1535	Machad02010_20	2	?	?	2	3	4	2	?	2	?	?	?	?	?	1	1	4	3	?	2	?	?	?	2	PR	12-l0ci	NA	NA	NA	NA	LAM	L4	NA	NA
1537	Machad02010_22	0	?	?	2	4	4	3	?	2	?	?	?	?	?	6	1	4	3	?	3	?	?	?	2	PR	12-l0ci	NA	NA	NA	NA	Haarlem	L4	NA	NA
1538	Machad02010_23	1	?	?	2	1	3	2	?	2	?	?	?	?	?	6	1	4	3	?	3	?	?	?	2	PR	12-l0ci	NA	NA	NA	NA	H37Rv	L4	NA	NA
1539	Machad02010_24	1	?	?	2	6	4	3	?	1	?	?	?	?	?	6	1	5	3	?	2	?	?	?	2	PR	12-l0ci	NA	NA	NA	NA	LAM	L4	NA	NA
1542	Machad02010_27	2	?	?	2	3	3	3	?	2	?	?	?	?	?	6	1	5	3	?	3	?	?	?	2	PR	12-l0ci	NA	NA	NA	NA	Haarlem	L4	NA	NA
1543	Machad02010_28	1	?	?	2	5	4	3	?	2	?	?	?	?	?	6	1	4	3	?	2	?	?	?	2	PR	12-l0ci	NA	NA	NA	NA	LAM	L4	NA	NA
1544	Machad02010_29	1	?	?	2	1	3	2	?	2	?	?	?	?	?	6	1	5	3	?	3	?	?	?	2	PR	12-l0ci	NA	NA	NA	NA	H37Rv	L4	NA	NA
1545	Machad02010_30	1	?	?	2	1	3	2	?	2	?	?	?	?	?	6	1	5	3	?	3	?	?	?	2	PR	12-l0ci	NA	NA	NA	NA	H37Rv	L4	NA	NA
1546	Machad02010_31	1	?	?	2	1	3	2	?	1	?	?	?	?	?	6	1	5	3	?	3	?	?	?	2	PR	12-l0ci	NA	NA	NA	NA	H37Rv	L4	NA	NA
1547	Machad02010_33	1	?	?	2	1	3	2	?	2	?	?	?	?	?	6	1	5	3	?	3	?	?	?	2	PR	12-l0ci	NA	NA	NA	NA	H37Rv	L4	NA	NA
1548	Machad02010_34	1	?	?	2	1	2	2	?	2	?	?	?	?	?	2	1	5	3	?	3	?	?	?	2	PR	12-l0ci	NA	NA	NA	NA	NEW-1	L4	NA	NA
1549	Machad02010_36	2	?	?	2	6	3	3	?	2	?	?	?	?	?	6	1	5	3	?	3	?	?	?	2	PR	12-l0ci	NA	NA	NA	NA	LAM	L4	NA	NA
1552	Machad02010_39	1	?	?	4	4	4	3	?	2	?	?	?	?	?	6	1	4	3	?	3	?	?	?	2	PR	12-l0ci	NA	NA	NA	NA	LAM	L4	NA	NA
1553	Machad02010_41	2	?	?	2	8	4	3	?	1	?	?	?	?	?	6	1	7	3	?	2	?	?	?	2	PR	12-l0ci	NA	NA	NA	NA	LAM	L4	NA	NA
1554	Machad02010_42	2	?	?	2	4	4	3	?	2	?	?	?	?	?	6	1	4	3	?	3	?	?	?	2	PR	12-l0ci	NA	NA	NA	NA	Haarlem	L4	NA	NA
1555	Machad02010_43	1	?	?	2	4	4	3	?	2	?	?	?	?	?	6	1	4	3	?	3	?	?	?	2	PR	12-l0ci	NA	NA	NA	NA	Haarlem	L4	NA	NA
1557	Machad02010_45	1	?	?	2	3	4	3	?	2	?	?	?	?	?	6	1	3	2	?	2	?	?	?	2	PR	12-l0ci	NA	NA	NA	NA	LAM	L4	NA	NA
1558	Machad02010_46	2	?	?	2	3	4	3	?	2	?	?	?	?	?	6	1	3	2	?	3	?	?	?	2	PR	12-l0ci	NA	NA	NA	NA	Haarlem	L4	NA	NA
1559	Machad02010_47	1	?	?	2	1	3	3	?	2	?	?	?	?	?	3	1	3	2	?	3	?	?	?	2	PR	12-l0ci	NA	NA	NA	NA	H37Rv	L4	NA	NA
1560	Machad02010_48	2	?	?	2	4	3	3	?	2	?	?	?	?	?	6	1	3	2	?	4	?	?	?	2	PR	12-l0ci	NA	NA	NA	NA	Beijing	L4	NA	NA
1561	Machad02010_49	2	?	?	2	4	3	3	?	2	?	?	?	?	?	6	1	3	2	?	3	?	?	?	2	PR	12-l0ci	NA	NA	NA	NA	LAM	L4	NA	NA
1562	Machad02010_50	1	?	?	2	2	4	3	?	2	?	?	?	?	?	6	1	3	2	?	2	?	?	?	2	PR	12-l0ci	NA	NA	NA	NA	LAM	L4	NA	NA
1563	Machad02010_51	1	?	?	2	4	4	3	?	2	?	?	?	?	?	6	1	3	2	?	3	?	?	?	2	PR	12-l0ci	NA	NA	NA	NA	Haarlem	L4	NA	NA
1564	Machad02010_52	2	?	?	2	4	4	3	?	1	?	?	?	?	?	3	1	3	2	?	3	?	?	?	2	PR	12-l0ci	NA	NA	NA	NA	Haarlem	L4	NA	NA
1565	Machad02010_53	1	?	?	2	4	4	3	?	2	?	?	?	?	?	6	1	3	2	?	3	?	?	?	2	PR	12-l0ci	NA	NA	NA	NA	Haarlem	L4	NA	NA
1566	Machad02010_54	2	?	?	2	4	4	3	?	2	?	?	?	?	?	6	1	3	2	?	3	?	?	?	2	PR	12-l0ci	NA	NA	NA	NA	Haarlem	L4	NA	NA
1567	Machad02010_55	1	?	?	2	4	3	3	?	2	?	?	?	?	?	6	1	3	2	?	3	?	?	?	2	PR	12-l0ci	NA	NA	NA	NA	LAM	L4	NA	NA
1568	Machad02010_56	1	?	?	2	4	1	4	?	2	?	?	?	?	?	6	1	3	2	?	2	?	?	?	2	PR	12-l0ci	NA	NA	NA	NA	Haarlem	L4	NA	NA
1569	Machad02010_57	1	?	?	2	1	3	3	?	2	?	?	?	?	?	6	1	3	2	?	3	?	?	?	2	PR	12-l0ci	NA	NA	NA	NA	H37Rv	L4	NA	NA
1573	Machad02010_61	2	?	?	2	8	3	2	?	3	?	?	?	?	?	6	1	6	2	?	2	?	?	?	2	PR	12-l0ci	NA	NA	NA	NA	LAM	L4	NA	NA
1575	Machad02010_63	2	?	?	2	1	1	2	?	3	?	?	?	?	?	6	5	5	3	?	3	?	?	?	2	PR	12-l0ci	NA	NA	NA	NA	Haarlem	L4	NA	NA
1577	Machad02010_65	1	?	?	2	4	5	3	?	3	?	?	?	?	?	6	5	4	3	?	3	?	?	?	2	PR	12-l0ci	NA	NA	NA	NA	Haarlem	L4	NA	NA
1579	Machad02010_67	1	?	?	2	4	3	3	?	3	?	?	?	?	?	6	1	4	3	?	3	?	?	?	2	PR	12-l0ci	NA	NA	NA	NA	LAM	L4	NA	NA
1580	Machad02010_68	1	?	?	2	2	3	3	?	3	?	?	?	?	?	6	5	2	3	?	3	?	?	?	2	PR	12-l0ci	NA	NA	NA	NA	Haarlem	L4	NA	NA
77	Da1tas2015_BRAMNG200900032	2	2	3	2	3	6	2	2	1	4	3	2	3	2	3	1	5	3	3	3	0	7	2	2	MG	24-l0ci	NA	Haarlem	Haarlem	L4_H1-2	Haarlem	L4_H1-2	NA	NA
182	Oelema112011_PA193	2	2	3	2	3	4	3	3	1	3	3	2	4	2	3	1	5	3	3	3	3	7	3	2	PA	24-l0ci	NA	Haarlem	Haarlem	L4_H1-2	Haarlem	L4_H1-2	NA	NA
183	Oelema112011_PA211	2	2	3	2	3	4	3	3	1	3	3	2	4	2	3	1	5	3	3	3	3	7	3	2	PA	24-l0ci	NA	Haarlem	Haarlem	L4_H1-2	Haarlem	L4_H1-2	NA	NA
188	Oelema112011_PA244	2	2	3	2	3	5	3	3	2	5	3	2	4	2	3	1	4	3	3	3	3	7	3	1	PA	24-l0ci	NA	Haarlem	Haarlem	L4	Haarlem	L4_H1-2	NA	NA
251	C01ceiçã02018_01731	2	1	3	2	2	2	3	3	2	2	3	4	4	2	5	1	5	3	2	3	4	5	3	2	PA	24-l0ci	NA	Haarlem	Haarlem	L4	Haarlem	L4_H1-2	NA	NA
291	N0guti2007_30	3	?	?	2	1	5	3	?	2	?	?	?	?	?	6	1	7	3	?	2	?	?	?	1	PR	12-l0ci	NA	LAM	LAM	L4_LAM	Haarlem	L4_H1-2	NA	NA
299	N0guti2007_38	3	?	?	2	1	5	4	?	2	?	?	?	?	?	5	1	6	3	?	3	?	?	?	2	PR	12-l0ci	NA	Haarlem	Haarlem	L4	Haarlem	L4_H1-2	NA	NA
312	N0guti2007_51	3	?	?	2	3	5	4	?	2	?	?	?	?	?	5	1	5	3	?	3	?	?	?	2	PR	12-l0ci	NA	Haarlem	Haarlem	L4	Haarlem	L4_H1-2	NA	NA
313	N0guti2007_52	3	?	?	2	3	5	4	?	2	?	?	?	?	?	5	1	5	3	?	3	?	?	?	2	PR	12-l0ci	NA	Haarlem	Haarlem	L4	Haarlem	L4_H1-2	NA	NA
314	N0guti2007_53	3	?	?	2	3	5	4	?	2	?	?	?	?	?	5	1	5	3	?	3	?	?	?	2	PR	12-l0ci	NA	Haarlem	Haarlem	L4	Haarlem	L4_H1-2	NA	NA
315	N0guti2007_54	3	?	?	2	3	5	4	?	2	?	?	?	?	?	5	1	5	3	?	3	?	?	?	2	PR	12-l0ci	NA	Haarlem	Haarlem	L4	Haarlem	L4_H1-2	NA	NA
316	N0guti2007_55	3	?	?	2	3	6	4	?	2	?	?	?	?	?	6	1	5	3	?	3	?	?	?	2	PR	12-l0ci	NA	Haarlem	Haarlem	L4	Haarlem	L4_H1-2	NA	NA
332	N0guti2007_71	3	?	?	2	3	5	4	?	1	?	?	?	?	?	3	1	5	3	?	3	?	?	?	2	PR	12-l0ci	NA	Haarlem	Haarlem	L4_H3	Haarlem	L4_H1-2	NA	NA
341	N0guti2007_80	3	?	?	2	3	5	4	?	1	?	?	?	?	?	3	1	5	1	?	3	?	?	?	2	PR	12-l0ci	NA	Haarlem	Haarlem	L4	Haarlem	L4_H1-2	NA	NA
526	Oelema112011_RJ1615_03	2	2	3	2	4	4	3	3	2	2	3	4	4	2	5	1	5	3	3	3	3	3	3	2	RJ	24-l0ci	NA	Haarlem	Haarlem	L4_H1-2	Haarlem	L4_H1-2	NA	NA
542	Oelema112011_RJ1562_03	2	3	3	2	1	3	3	2	2	4	3	4	4	3	5	1	5	3	3	3	2	8	3	2	RJ	24-l0ci	NA	Haarlem	Haarlem	L4_H1-2	Haarlem	L4_H1-2	NA	NA
543	Oelema112011_RJ584_03	2	3	3	2	1	3	3	2	2	4	3	4	4	3	5	1	5	3	3	3	2	8	3	2	RJ	24-l0ci	NA	Haarlem	Haarlem	L4_H1-2	Haarlem	L4_H1-2	NA	NA
544	Oelema112011_RJ23_II	2	3	3	2	1	3	3	2	2	3	3	4	4	3	5	1	5	3	3	3	2	8	3	2	RJ	24-l0ci	NA	Haarlem	Haarlem	L4_X	Haarlem	L4_H1-2	NA	NA
552	Oelema112011_RJ1397A2	2	2	3	2	3	5	3	2	1	4	3	2	4	2	3	1	5	3	3	3	3	5	2	2	RJ	24-l0ci	NA	Haarlem	Haarlem	L4_H1-2	Haarlem	L4_H1-2	NA	NA
553	Oelema112011_RJ2196_03	2	2	3	2	3	5	3	2	1	2	3	2	4	2	3	1	5	3	3	3	3	5	2	2	RJ	24-l0ci	NA	Haarlem	Haarlem	L4_H3	Haarlem	L4_H1-2	NA	NA
554	Oelema112011_RJ642_03	2	2	3	2	3	5	3	2	1	5	3	2	4	2	3	1	5	3	3	3	3	5	2	2	RJ	24-l0ci	NA	Haarlem	Haarlem	L4_H3	Haarlem	L4_H1-2	NA	NA
584	Lazzari1i2007_23	2	?	?	2	1	5	2	?	2	?	?	?	?	?	6	1	6	2	?	3	?	?	?	2	RJ	12-l0ci	NA	LAM	LAM	L4_LAM	Haarlem	L4_H1-2	NA	NA
621	Lazzari1i2007_60	2	?	?	2	1	5	3	?	2	?	?	?	?	?	6	1	6	3	?	2	?	?	?	2	RJ	12-l0ci	NA	LAM	LAM	L4_LAM	Haarlem	L4_H1-2	NA	NA
811	Vas1cell0s2014_BRA1620090C1602	2	2	4	2	3	4	3	2	2	3	3	6	4	2	5	1	5	3	3	3	2	?	4	3	RJ	24-l0ci	NA	Haarlem	Haarlem	L4_H1-2	Haarlem	L4_H1-2	NA	NA
901	Vas1cell0s2014_BRA1620090C0459	2	2	3	2	3	4	3	2	1	5	3	2	4	2	3	1	5	3	3	3	2	7	2	3	RJ	24-l0ci	NA	NA	NA	NA	Haarlem	L4_H1-2	NA	NA
909	Vas1cell0s2014_BRA1620090C0395	2	2	3	2	1	3	3	3	1	6	3	2	4	2	3	1	5	3	3	3	1	7	3	2	RJ	24-l0ci	NA	NA	NA	NA	Haarlem	L4_H1-2	NA	NA
920	Vas1cell0s2014_BRA1620080c0635	2	2	3	2	3	5	3	2	1	5	3	2	4	2	3	1	6	3	3	3	2	7	3	0	RJ	24-l0ci	NA	NA	NA	NA	Haarlem	L4_H1-2	NA	NA
925	Vas1cell0s2014_BRA1620080C0810A2	2	2	3	2	3	5	3	2	2	5	3	2	4	2	3	1	6	3	3	3	2	7	2	3	RJ	24-l0ci	NA	NA	NA	NA	Haarlem	L4_H1-2	NA	NA
933	Vas1cell0s2014_BRA1620080C0357	2	1	3	2	2	3	3	2	1	4	3	2	4	2	3	1	5	3	3	3	2	7	3	3	RJ	24-l0ci	NA	NA	NA	NA	Haarlem	L4_H1-2	NA	NA
983	Tatara2019_00307	2	1	3	2	3	4	3	3	2	3	3	5	4	2	5	1	5	3	3	3	3	5	3	1	RR	24-l0ci	NA	NA	NA	NA	Haarlem	L4_H1-2	NA	NA
984	Tatara2019_00329	2	1	3	2	3	4	3	3	2	3	3	5	4	2	5	1	5	3	3	3	3	5	3	1	RR	24-l0ci	NA	NA	NA	NA	Haarlem	L4_H1-2	NA	NA
991	Tatara2019_00578	2	2	3	2	3	4	3	3	2	3	3	5	4	2	5	1	5	3	3	3	3	4	3	1	RR	24-l0ci	NA	NA	NA	NA	Haarlem	L4_H1-2	NA	NA
998	Tatara2019_00772	2	2	3	2	3	5	3	2	1	2	3	2	4	2	3	1	5	3	3	3	3	5	2	2	RR	24-l0ci	NA	NA	NA	NA	Haarlem	L4_H1-2	NA	NA
1025	Tatara2019_01443	2	2	3	2	3	5	3	2	1	2	3	2	4	2	3	1	5	3	3	3	3	5	2	2	RR	24-l0ci	NA	NA	NA	NA	Haarlem	L4_H1-2	NA	NA
1034	Tatara2019_01648	2	2	3	2	3	5	3	3	2	7	3	2	4	2	3	1	5	3	3	3	3	7	2	2	RR	24-l0ci	NA	NA	NA	NA	Haarlem	L4_H1-2	NA	NA
1044	Tatara2019_01912	2	2	3	2	3	5	3	2	1	2	3	2	4	2	3	1	5	3	3	3	3	5	2	2	RR	24-l0ci	NA	NA	NA	NA	Haarlem	L4_H1-2	NA	NA
1130	Vale1ça2012_65	2	?	?	2	3	5	3	?	3	?	?	?	?	?	4	1	6	3	?	3	?	?	?	2	RS	12-l0ci	NA	NA	NA	NA	Haarlem	L4_H1-2	NA	NA
1142	Vale1ça2012_86	2	?	?	2	2	5	2	?	2	?	?	?	?	?	6	1	6	4	?	4	?	?	?	1	RS	12-l0ci	NA	NA	NA	NA	Haarlem	L4_H1-2	NA	NA
1235	Oelema112011_RGS9034	2	2	3	2	3	5	3	3	2	3	3	4	4	2	5	1	5	3	3	3	3	5	3	2	RS	24-l0ci	NA	NA	NA	NA	Haarlem	L4_H1-2	NA	NA
1238	Oelema112011_RGS8525	2	2	3	2	3	5	3	3	2	5	4	4	4	2	5	1	5	3	3	3	3	7	3	2	RS	24-l0ci	NA	NA	NA	NA	Haarlem	L4_H1-2	NA	NA
1240	Oelema112011_RGS555	2	2	3	2	3	5	3	3	1	4	3	4	4	2	5	1	5	3	3	3	3	7	3	2	RS	24-l0ci	NA	NA	NA	NA	Haarlem	L4_H1-2	NA	NA
1241	Oelema112011_RGS123	2	2	3	2	3	5	4	3	2	2	3	4	4	2	5	1	5	3	3	3	3	5	3	1	RS	24-l0ci	NA	NA	NA	NA	Haarlem	L4_H1-2	NA	NA
1242	Oelema112011_RGS9450	2	2	3	2	3	5	3	3	2	2	3	4	4	2	4	1	5	3	3	3	3	5	3	2	RS	24-l0ci	NA	NA	NA	NA	Haarlem	L4_H1-2	NA	NA
1243	Oelema112011_RGS055_SP	2	2	3	2	3	5	3	2	2	?	3	4	3	2	5	1	5	4	3	3	3	6	3	2	RS	24-l0ci	NA	NA	NA	NA	Haarlem	L4_H1-2	NA	NA
1273	Esteves2017_374	2	2	3	2	3	5	3	3	2	5	3	4	4	2	5	1	5	3	3	3	3	6	3	2	RS	24-l0ci	NA	NA	NA	NA	Haarlem	L4_H1-2	NA	NA
1285	Esteves2017_143	2	2	3	2	3	5	3	3	2	3	3	4	4	2	5	1	5	3	3	3	3	5	3	2	RS	24-l0ci	NA	NA	NA	NA	Haarlem	L4_H1-2	NA	NA
1286	Esteves2017_88	2	2	3	2	1	5	3	3	1	7	3	2	4	2	3	0	5	3	3	3	3	5	2	1	RS	24-l0ci	NA	NA	NA	NA	Haarlem	L4_H1-2	NA	NA
1291	Esteves2017_49	2	2	3	2	3	4	3	3	1	4	2	2	4	2	3	1	5	3	3	3	3	7	3	2	RS	24-l0ci	NA	NA	NA	NA	Haarlem	L4_H1-2	NA	NA
1387	salvat02019_130352	2	2	3	2	3	5	3	3	2	5	3	4	3	2	5	1	5	3	3	2	3	6	4	2	RS	24-l0ci	NA	NA	NA	NA	Haarlem	L4_H1-2	NA	NA
1390	salvat02019_130477	2	2	3	2	3	5	3	3	2	5	1	4	4	2	5	1	5	3	3	2	3	1	3	2	RS	24-l0ci	NA	NA	NA	NA	Haarlem	L4_H1-2	NA	NA
1399	salvat02019_130775	2	2	3	2	3	5	3	3	2	5	2	4	4	2	5	1	5	3	3	2	3	2	3	2	RS	24-l0ci	NA	NA	NA	NA	Haarlem	L4_H1-2	NA	NA
1421	salvat02019_131953	2	2	3	2	3	5	4	3	1	5	3	4	4	2	5	1	5	3	3	3	3	6	3	2	RS	24-l0ci	NA	NA	NA	NA	Haarlem	L4_H1-2	NA	NA
1464	salvat02019_141125	2	2	4	2	1	4	3	2	2	4	3	4	4	2	5	1	6	3	3	2	2	8	4	2	RS	24-l0ci	NA	NA	NA	NA	Haarlem	L4_H1-2	NA	NA
1502	salvat02019_142352	2	2	3	2	1	4	3	4	2	4	3	4	4	1	5	1	5	3	4	3	3	6	3	2	RS	24-l0ci	NA	NA	NA	NA	X	L4_H1-2	NA	NA
22	Alves2011_6A	?	2	3	2	1	5	2	2	?	2	3	?	4	?	?	?	5	?	?	3	3	4	2	?	GO	15-l0ci	NA	Haarlem	Haarlem	L4_H3	Haarlem	L4_H3	NA	NA
23	Alves2011_6B	?	2	3	2	1	5	2	2	?	2	3	?	4	?	?	?	5	?	?	3	3	4	1	?	GO	15-l0ci	NA	Haarlem	Haarlem	L4_H3	Haarlem	L4_H3	NA	NA
111	Da1tas2015_BRAMNG200900272	2	2	3	1	3	5	2	2	2	4	2	4	4	2	5	1	5	2	3	3	3	4	3	2	MG	24-l0ci	NA	Haarlem	Haarlem	L4_H3	Haarlem	L4_H3	NA	NA
112	Da1tas2015_BRAMNG2010480	1	2	3	2	4	5	2	3	2	?	3	4	4	2	5	1	5	3	3	3	3	7	3	2	MG	24-l0ci	NA	Haarlem	Haarlem	L4_H3	Haarlem	L4_H3	NA	NA
113	Da1tas2015_BRAMNG201000606	2	2	3	2	3	5	2	2	1	4	2	2	4	2	3	1	5	2	3	3	3	7	2	2	MG	24-l0ci	NA	Haarlem	Haarlem	L4_H3	Haarlem	L4_H3	NA	NA
114	Da1tas2015_BRAMNG201100198	2	2	3	2	3	4	2	3	1	6	3	2	4	2	3	1	5	2	3	2	3	7	3	2	MG	24-l0ci	NA	Haarlem	Haarlem	L4_H3	Haarlem	L4_H3	NA	NA
116	Da1tas2015_BRAMNG200901009	2	2	3	2	3	5	3	3	1	6	3	2	4	2	3	1	5	3	3	3	3	7	2	2	MG	24-l0ci	NA	Haarlem	Haarlem	L4_H3	Haarlem	L4_H3	NA	NA
119	Da1tas2015_BRAMNG200800477	2	2	3	2	3	5	2	2	2	5	3	4	4	2	5	1	5	2	3	3	2	6	3	2	MG	24-l0ci	NA	Haarlem	Haarlem	L4_H3	Haarlem	L4_H3	NA	NA
120	Da1tas2015_BRAMNG200800642	1	2	3	2	3	4	3	2	2	5	3	4	4	2	6	1	5	3	3	2	2	7	3	2	MG	24-l0ci	NA	Haarlem	Haarlem	L4_H3	Haarlem	L4_H3	NA	NA
121	Da1tas2015_BRAMNG200900509	2	2	3	2	3	5	3	3	2	2	3	4	4	2	5	1	5	3	3	2	3	6	3	2	MG	24-l0ci	NA	Haarlem	Haarlem	L4_H3	Haarlem	L4_H3	NA	NA
122	Da1tas2015_BRAMNG201000185	2	2	3	2	3	5	3	3	2	2	3	4	4	2	5	1	5	3	3	2	3	6	3	2	MG	24-l0ci	NA	Haarlem	Haarlem	L4_H3	Haarlem	L4_H3	NA	NA
171	Oelema112011_PA166	2	2	3	2	4	5	3	3	2	3	3	4	4	2	5	1	5	3	3	3	3	3	3	2	PA	24-l0ci	NA	Haarlem	Haarlem	L4_H3	Haarlem	L4_H3	NA	NA
174	Oelema112011_PA229	2	3	3	2	5	4	3	3	2	3	3	4	4	2	5	1	5	3	3	2	3	8	3	2	PA	24-l0ci	NA	X	X	L4_H3	Haarlem	L4_H3	NA	NA
176	Oelema112011_PA209	2	2	2	2	3	5	3	4	2	7	3	4	4	2	5	1	4	3	3	3	3	4	3	2	PA	24-l0ci	NA	Haarlem	Haarlem	L4_H1-2	Haarlem	L4_H3	NA	NA
184	Oelema112011_PA259-A	2	2	3	2	3	4	3	3	1	6	3	2	4	2	3	1	5	3	3	3	3	7	3	2	PA	24-l0ci	NA	Haarlem	Haarlem	L4_H3	Haarlem	L4_H3	NA	NA
185	Oelema112011_PA191	2	2	3	2	3	5	3	2	1	5	3	2	4	2	3	1	5	3	3	3	3	7	2	2	PA	24-l0ci	NA	Haarlem	Haarlem	L4_H3	Haarlem	L4_H3	NA	NA
186	Oelema112011_PA169	2	2	3	2	2	5	3	2	1	5	3	2	4	2	3	1	5	3	3	3	3	7	2	2	PA	24-l0ci	NA	Haarlem	Haarlem	L4_H3	Haarlem	L4_H3	NA	NA
187	Oelema112011_PA231	2	2	3	2	3	5	3	2	1	3	3	2	4	2	3	1	5	3	3	3	3	7	2	2	PA	24-l0ci	NA	Haarlem	Haarlem	L4_H3	Haarlem	L4_H3	NA	NA
263	N0guti2007_02	3	?	?	2	4	5	2	?	2	?	?	?	?	?	5	1	5	3	?	3	?	?	?	2	PR	12-l0ci	NA	Haarlem	Haarlem	L4	Haarlem	L4_H3	NA	NA
317	N0guti2007_56	3	?	?	2	3	5	3	?	2	?	?	?	?	?	5	1	5	3	?	3	?	?	?	2	PR	12-l0ci	NA	Haarlem	Haarlem	L4	Haarlem	L4_H3	NA	NA
321	N0guti2007_60	3	?	?	2	3	5	3	?	2	?	?	?	?	?	6	1	5	3	?	3	?	?	?	2	PR	12-l0ci	NA	LAM	LAM	L4_LAM	Haarlem	L4_H3	NA	NA
324	N0guti2007_63	3	?	?	2	7	5	3	?	1	?	?	?	?	?	6	1	5	3	?	1	?	?	?	2	PR	12-l0ci	NA	Haarlem	Haarlem	L4	Haarlem	L4_H3	NA	NA
334	N0guti2007_73	3	?	?	2	3	5	3	?	2	?	?	?	?	?	5	1	5	3	?	3	?	?	?	2	PR	12-l0ci	NA	Haarlem	Haarlem	L4	Haarlem	L4_H3	NA	NA
339	N0guti2007_78	3	?	?	2	3	5	3	?	1	?	?	?	?	?	3	1	5	1	?	3	?	?	?	2	PR	12-l0ci	NA	Haarlem	Haarlem	L4	Haarlem	L4_H3	NA	NA
340	N0guti2007_79	3	?	?	2	3	5	3	?	1	?	?	?	?	?	3	1	5	1	?	3	?	?	?	2	PR	12-l0ci	NA	Haarlem	Haarlem	L4	Haarlem	L4_H3	NA	NA
342	N0guti2007_81	3	?	?	2	4	5	3	?	1	?	?	?	?	?	3	1	5	1	?	3	?	?	?	2	PR	12-l0ci	NA	Haarlem	Haarlem	L4_H1-2	Haarlem	L4_H3	NA	NA
383	Pi1t0d02013_120	2	?	?	2	4	5	3	?	1	?	?	?	?	?	3	1	5	3	?	3	?	?	?	1	PR	12-l0ci	NA	Haarlem	Haarlem	L4_H3	Haarlem	L4_H3	NA	NA
384	Pi1t0d02013_7	2	?	?	2	3	5	3	?	1	?	?	?	?	?	4	1	5	3	?	3	?	?	?	2	PR	12-l0ci	NA	Haarlem	Haarlem	L4_H3	Haarlem	L4_H3	NA	NA
385	Pi1t0d02013_8	2	?	?	2	3	5	3	?	1	?	?	?	?	?	4	1	5	3	?	3	?	?	?	2	PR	12-l0ci	NA	Haarlem	Haarlem	L4_H3	Haarlem	L4_H3	NA	NA
386	Pi1t0d02013_118	2	?	?	2	4	5	3	?	2	?	?	?	?	?	5	1	5	3	?	2	?	?	?	2	PR	12-l0ci	NA	Haarlem	Haarlem	L4_H3	Haarlem	L4_H3	NA	NA
528	Oelema112011_RJ1717_03	2	2	3	2	3	5	3	3	1	7	3	4	4	2	5	1	5	3	3	3	3	4	3	2	RJ	24-l0ci	NA	Haarlem	Haarlem	L4_H3	Haarlem	L4_H3	NA	NA
529	Oelema112011_RJ1741_03	2	0	3	2	3	5	3	3	2	4	3	4	4	2	5	1	5	3	3	3	3	7	3	2	RJ	24-l0ci	NA	Haarlem	Haarlem	L4_H1-2	Haarlem	L4_H3	NA	NA
547	Oelema112011_RJ129_03	2	2	3	2	3	5	3	2	1	5	3	2	4	2	3	1	5	3	3	3	3	7	2	2	RJ	24-l0ci	NA	Haarlem	Haarlem	L4_H3	Haarlem	L4_H3	NA	NA
548	Oelema112011_RJ204_03	2	2	3	2	3	5	3	2	1	5	3	2	4	2	3	1	5	3	3	3	3	7	2	2	RJ	24-l0ci	NA	Haarlem	Haarlem	L4_H3	Haarlem	L4_H3	NA	NA
549	Oelema112011_RJ1790_03	2	2	3	2	3	5	3	2	1	5	3	2	4	2	3	1	6	3	3	3	3	7	2	2	RJ	24-l0ci	NA	Haarlem	Haarlem	L4_H1-2	Haarlem	L4_H3	NA	NA
550	Oelema112011_RJ2091_03	2	3	3	2	3	5	3	2	1	5	3	2	4	2	3	1	5	3	3	3	3	7	2	2	RJ	24-l0ci	NA	Haarlem	Haarlem	L4_H3	Haarlem	L4_H3	NA	NA
551	Oelema112011_RJ702_03	2	2	3	2	3	5	3	2	1	5	3	2	4	2	3	1	5	3	3	3	3	6	2	2	RJ	24-l0ci	NA	Haarlem	Haarlem	L4_H3	Haarlem	L4_H3	NA	NA
557	Oelema112011_RGS051_SP	2	2	3	1	3	5	3	3	1	6	2	2	4	2	3	1	5	3	3	2	3	6	3	2	RJ	24-l0ci	NA	Haarlem	Haarlem	L4_H3	Haarlem	L4_H3	NA	NA
672	Lazzari1i2007_111	2	?	?	2	4	5	2	?	2	?	?	?	?	?	6	1	5	3	?	3	?	?	?	2	RJ	12-l0ci	NA	Haarlem	Haarlem	L4_LAM	Haarlem	L4_H3	NA	NA
707	Lazzari1i2007_146	1	?	?	2	4	5	3	?	2	?	?	?	?	?	6	1	5	3	?	2	?	?	?	2	RJ	12-l0ci	NA	LAM	LAM	L4_LAM	Haarlem	L4_H3	NA	NA
755	Vas1cell0s2014_BRA1620080C0462	2	1	3	2	3	5	3	3	1	2	3	2	4	2	3	1	5	3	3	3	2	3	3	2	RJ	24-l0ci	NA	Haarlem	Haarlem	L4_H3	Haarlem	L4_H3	NA	NA
775	Vas1cell0s2014_BRA1620080c0627A2	2	1	3	2	3	5	4	2	1	7	3	2	4	2	3	1	5	3	3	3	2	?	3	2	RJ	24-l0ci	NA	Haarlem	Haarlem	L4_H1-2	Haarlem	L4_H3	NA	NA
788	Vas1cell0s2014_BRA1620090C0766	2	1	3	2	3	5	3	3	2	3	2	2	4	2	3	1	5	3	3	3	2	7	3	3	RJ	24-l0ci	NA	Haarlem	Haarlem	L4_H1-2	Haarlem	L4_H3	NA	NA
791	Vas1cell0s2014_BRA1620090C145A2	5	2	3	2	4	5	3	2	2	4	3	4	4	2	2	1	5	3	3	3	2	6	3	3	RJ	24-l0ci	NA	Haarlem	Haarlem	L4_H1-2	Haarlem	L4_H3	NA	NA
793	Vas1cell0s2014_BRA1620080C1599	2	3	3	2	1	4	3	2	2	2	3	4	4	3	5	1	5	3	3	2	2	5	3	2	RJ	24-l0ci	NA	Haarlem	Haarlem	L4_H3	Haarlem	L4_H3	NA	NA
837	Vas1cell0s2014_BRA1620080C0438A3	2	2	3	2	3	4	2	2	1	4	3	2	4	2	3	1	5	3	3	5	2	5	2	3	RJ	24-l0ci	NA	NA	NA	NA	Haarlem	L4_H3	NA	NA
847	Vas1cell0s2014_BRA1620090C0537A2	2	2	3	2	1	5	3	2	1	1	3	2	4	2	3	1	5	3	3	3	2	5	2	3	RJ	24-l0ci	NA	NA	NA	NA	Haarlem	L4_H3	NA	NA
866	Vas1cell0s2014_BRA1620092C0280	2	2	3	2	3	5	3	2	1	3	3	2	4	2	3	1	5	2	3	3	2	5	2	3	RJ	24-l0ci	NA	NA	NA	NA	Haarlem	L4_H3	NA	NA
870	Vas1cell0s2014_BRA1620080C0527	2	2	3	2	1	5	3	3	1	6	3	2	4	2	3	1	5	3	3	3	1	7	3	3	RJ	24-l0ci	NA	NA	NA	NA	Haarlem	L4_H3	NA	NA
871	Vas1cell0s2014_BRA1620090C0530	2	2	3	2	1	5	3	3	1	3	3	2	4	2	3	1	5	3	3	3	1	7	3	3	RJ	24-l0ci	NA	NA	NA	NA	Haarlem	L4_H3	NA	NA
875	Vas1cell0s2014_BRA1620080C0767	2	2	3	2	3	5	3	3	2	3	3	2	4	2	3	1	5	3	3	3	2	1	3	3	RJ	24-l0ci	NA	NA	NA	NA	Haarlem	L4_H3	NA	NA
882	Vas1cell0s2014_BRA1620083C8009	2	2	3	2	3	5	3	3	2	6	3	2	4	2	3	2	5	3	3	3	2	7	3	3	RJ	24-l0ci	NA	NA	NA	NA	Haarlem	L4_H3	NA	NA
884	Vas1cell0s2014_BRA1620090C0544	2	2	3	2	3	5	3	2	1	5	3	2	4	2	3	1	5	3	3	2	2	7	2	3	RJ	24-l0ci	NA	NA	NA	NA	Haarlem	L4_H3	NA	NA
892	Vas1cell0s2014_BRA1620080C0874	2	2	3	1	3	6	3	4	2	2	3	4	4	2	5	1	5	3	3	3	2	3	3	3	RJ	24-l0ci	NA	NA	NA	NA	Haarlem	L4_H3	NA	NA
902	Vas1cell0s2014_BRA1620080C0746	2	2	3	2	3	5	3	3	2	6	3	2	4	2	3	1	5	3	3	3	2	7	3	3	RJ	24-l0ci	NA	NA	NA	NA	Haarlem	L4_H3	NA	NA
910	Vas1cell0s2014_BRA1620080C0837	2	2	3	2	2	?	3	2	2	2	3	2	4	2	4	1	5	3	3	3	2	1	3	3	RJ	24-l0ci	NA	NA	NA	NA	Haarlem	L4_H3	NA	NA
914	Vas1cell0s2014_BRA1620080C0627	2	2	3	2	3	5	3	2	1	5	3	2	4	2	3	1	5	3	3	2	2	7	2	3	RJ	24-l0ci	NA	NA	NA	NA	Haarlem	L4_H3	NA	NA
921	Vas1cell0s2014_BRA1620090C0740	2	2	3	2	3	5	2	2	2	4	3	2	4	2	3	1	5	3	3	3	2	7	2	?	RJ	24-l0ci	NA	NA	NA	NA	Haarlem	L4_H3	NA	NA
935	Vas1cell0s2014_BRA1620090C0517	2	2	3	2	3	5	3	2	1	4	3	2	4	2	3	1	5	3	3	3	2	7	2	3	RJ	24-l0ci	NA	NA	NA	NA	Haarlem	L4_H3	NA	NA
949	Vas1cell0s2014_BRA1620090C0536	2	2	3	2	1	5	3	2	1	1	3	2	4	2	3	1	5	3	3	3	2	5	2	3	RJ	24-l0ci	NA	NA	NA	NA	Haarlem	L4_H3	NA	NA
957	Vas1cell0s2014_BRA1620080C8152	2	2	3	2	3	5	3	2	1	3	3	2	4	2	3	3	5	3	3	3	2	5	2	3	RJ	24-l0ci	NA	NA	NA	NA	Haarlem	L4_H3	NA	NA
958	Vas1cell0s2014_BRA1620080C8153	2	2	3	2	1	5	3	3	2	6	3	2	4	3	3	3	5	2	3	1	1	7	3	3	RJ	24-l0ci	NA	NA	NA	NA	Haarlem	L4_H3	NA	NA
967	Vas1cell0s2014_BRA1620090C0815	2	0	3	?	3	5	3	2	1	3	3	2	4	2	3	1	4	3	3	3	2	6	3	0	RJ	24-l0ci	NA	NA	NA	NA	Haarlem	L4_H3	NA	NA
971	Ribeir02014_2172	2	2	3	3	2	6	1	7	3	4	3	3	4	2	5	4	5	4	4	3	3	6	2	3	RJ	24-l0ci	NA	NA	NA	NA	Haarlem	L4_H3	NA	NA
975	Tatara2019_00098	2	1	3	2	3	5	3	3	2	3	3	5	4	2	5	1	5	3	3	3	3	5	3	1	RR	24-l0ci	NA	NA	NA	NA	Haarlem	L4_H3	NA	NA
981	Tatara2019_00291	2	1	3	2	3	5	3	2	1	5	3	2	4	2	3	1	5	3	3	3	3	7	2	2	RR	24-l0ci	NA	NA	NA	NA	Haarlem	L4_H3	NA	NA
1039	Tatara2019_01797	2	2	3	3	3	5	3	2	1	2	3	2	4	2	3	1	5	3	3	3	3	5	2	2	RR	24-l0ci	NA	NA	NA	NA	Haarlem	L4_H3	NA	NA
1053	Vale1ça2012_27	2	?	?	2	3	5	3	?	2	?	?	?	?	?	5	1	5	3	?	1	?	?	?	1	RS	12-l0ci	NA	NA	NA	NA	Haarlem	L4_H3	NA	NA
1054	Vale1ça2012_37	2	?	?	2	3	5	3	?	2	?	?	?	?	?	5	1	5	3	?	2	?	?	?	2	RS	12-l0ci	NA	NA	NA	NA	Haarlem	L4_H3	NA	NA
1055	Vale1ça2012_48	2	?	?	2	3	5	3	?	4	?	?	?	?	?	5	1	5	3	?	2	?	?	?	1	RS	12-l0ci	NA	NA	NA	NA	Haarlem	L4_H3	NA	NA
1062	Vale1ça2012_78	2	?	?	2	3	5	3	?	1	?	?	?	?	?	3	1	5	2	?	3	?	?	?	2	RS	12-l0ci	NA	NA	NA	NA	Haarlem	L4_H3	NA	NA
1065	Vale1ça2012_3	2	?	?	6	3	5	3	?	2	?	?	?	?	?	5	1	4	3	?	3	?	?	?	2	RS	12-l0ci	NA	NA	NA	NA	Haarlem	L4_H3	NA	NA
1134	Vale1ça2012_34	2	?	?	2	1	5	3	?	1	?	?	?	?	?	3	0	5	3	?	3	?	?	?	1	RS	12-l0ci	NA	NA	NA	NA	Haarlem	L4_H3	NA	NA
1137	Vale1ça2012_68	2	?	?	2	2	5	3	?	3	?	?	?	?	?	6	0	5	1	?	3	?	?	?	1	RS	12-l0ci	NA	NA	NA	NA	Haarlem	L4_H3	NA	NA
1239	Oelema112011_RGS9349	2	2	3	2	3	5	3	3	2	5	3	4	4	2	5	1	5	3	3	2	3	6	3	2	RS	24-l0ci	NA	NA	NA	NA	Haarlem	L4_H3	NA	NA
1257	Oelema112011_RGS171	2	2	3	2	3	3	3	2	2	4	3	4	4	2	5	1	5	2	3	3	6	?	3	2	RS	24-l0ci	NA	NA	NA	NA	Haarlem	L4_H3	NA	NA
1259	Oelema112011_RGS072_SP	2	2	3	2	3	5	3	2	1	5	3	2	4	2	3	1	5	3	3	3	3	7	2	2	RS	24-l0ci	NA	NA	NA	NA	Haarlem	L4_H3	NA	NA
1260	Oelema112011_RGS9082	2	2	3	2	1	5	3	1	1	6	3	2	4	2	3	1	5	3	3	3	3	7	3	1	RS	24-l0ci	NA	NA	NA	NA	Haarlem	L4_H3	NA	NA
1261	Oelema112011_RGS9440	2	2	3	2	1	5	3	3	1	5	3	2	4	2	3	1	5	3	3	3	3	7	3	1	RS	24-l0ci	NA	NA	NA	NA	Haarlem	L4_H3	NA	NA
1271	Esteves2017_40	2	2	3	2	3	5	3	3	2	5	3	4	4	2	5	1	5	3	3	2	3	6	3	2	RS	24-l0ci	NA	NA	NA	NA	Haarlem	L4_H3	NA	NA
1272	Esteves2017_187	2	2	3	2	3	5	3	3	2	5	3	4	4	2	5	1	5	3	3	2	3	6	3	2	RS	24-l0ci	NA	NA	NA	NA	Haarlem	L4_H3	NA	NA
1274	Esteves2017_79	2	?	3	2	?	5	3	2	2	4	3	4	4	2	5	1	5	?	3	3	3	6	3	2	RS	24-l0ci	NA	NA	NA	NA	Haarlem	L4_H3	NA	NA
1275	Esteves2017_291	2	2	3	2	4	5	3	2	2	4	3	4	4	2	5	1	5	3	3	3	3	4	3	2	RS	24-l0ci	NA	NA	NA	NA	Haarlem	L4_H3	NA	NA
1284	Esteves2017_115	2	2	3	2	3	5	3	3	1	3	2	4	4	2	5	1	5	3	3	3	2	7	3	2	RS	24-l0ci	NA	NA	NA	NA	Haarlem	L4_H3	NA	NA
1287	Esteves2017_202	2	2	3	2	3	5	3	2	1	5	3	2	4	2	3	1	5	3	3	3	3	?	2	2	RS	24-l0ci	NA	NA	NA	NA	Haarlem	L4_H3	NA	NA
1288	Esteves2017_233	2	2	3	2	3	5	3	2	1	5	3	2	4	2	3	1	5	3	3	3	3	7	2	2	RS	24-l0ci	NA	NA	NA	NA	Haarlem	L4_H3	NA	NA
1404	salvat02019_130992	2	2	3	2	3	5	3	3	2	5	3	4	4	2	5	1	5	3	3	2	3	2	3	2	RS	24-l0ci	NA	NA	NA	NA	Haarlem	L4_H3	NA	NA
1419	salvat02019_131838	2	2	3	2	3	5	3	3	2	5	3	4	4	2	5	1	5	3	3	2	3	6	3	2	RS	24-l0ci	NA	NA	NA	NA	Haarlem	L4_H3	NA	NA
1423	salvat02019_132130	2	2	2	2	3	5	3	3	2	5	3	4	4	2	5	1	5	3	3	2	3	6	3	2	RS	24-l0ci	NA	NA	NA	NA	Haarlem	L4_H3	NA	NA
1424	salvat02019_132170	2	2	3	2	3	5	3	3	2	5	3	4	4	2	5	1	5	3	3	2	3	6	3	2	RS	24-l0ci	NA	NA	NA	NA	Haarlem	L4_H3	NA	NA
1425	salvat02019_132174	2	2	3	2	3	5	3	3	2	5	3	4	4	2	5	1	5	3	3	2	3	6	3	2	RS	24-l0ci	NA	NA	NA	NA	Haarlem	L4_H3	NA	NA
1427	salvat02019_132210	2	2	3	2	3	5	3	3	2	1	3	4	4	2	3	1	5	3	3	2	3	2	3	1	RS	24-l0ci	NA	NA	NA	NA	Haarlem	L4_H3	NA	NA
1435	salvat02019_132494	2	2	3	5	2	5	3	2	2	6	3	4	4	2	5	1	3	3	3	2	3	5	3	2	RS	24-l0ci	NA	NA	NA	NA	Haarlem	L4_H3	NA	NA
1460	salvat02019_140978	2	3	2	2	3	3	3	2	2	6	3	4	4	2	5	1	5	3	3	3	3	5	5	2	RS	24-l0ci	NA	NA	NA	NA	Haarlem	L4_H3	NA	NA
1461	salvat02019_140999	2	3	2	2	3	6	3	2	2	2	3	4	4	2	5	1	5	3	3	3	3	5	3	2	RS	24-l0ci	NA	NA	NA	NA	Haarlem	L4_H3	NA	NA
1483	salvat02019_141825	2	2	3	1	3	5	3	3	2	5	3	4	4	2	5	1	5	3	3	2	3	2	3	2	RS	24-l0ci	NA	NA	NA	NA	Haarlem	L4_H3	NA	NA
1495	salvat02019_142068	2	2	3	2	3	5	3	3	2	5	3	4	4	2	5	1	5	3	3	2	3	6	3	2	RS	24-l0ci	NA	NA	NA	NA	Haarlem	L4_H3	NA	NA
1496	salvat02019_142084	2	3	2	2	3	5	3	2	3	1	1	4	4	2	1	1	5	2	3	3	3	1	4	2	RS	24-l0ci	NA	NA	NA	NA	Haarlem	L4_H3	NA	NA
1550	Machad02010_37	1	?	?	2	3	5	3	?	2	?	?	?	?	?	6	1	5	4	?	3	?	?	?	2	PR	12-l0ci	NA	NA	NA	NA	Haarlem	L4_H3	NA	NA
1574	Machad02010_62	2	?	?	2	3	5	3	?	3	?	?	?	?	?	3	5	5	0	?	3	?	?	?	2	PR	12-l0ci	NA	NA	NA	NA	Haarlem	L4_H3	NA	NA
1	Alves2011_1	?	3	4	2	1	3	1	3	?	4	2	?	1	?	?	?	3	?	?	0	2	8	2	?	GO	15-l0ci	NA	LAM	LAM	L4_LAM	LAM	L4_LAM	NA	NA
7	Alves2011_11	?	2	3	2	1	3	2	3	?	2	2	?	1	?	?	?	4	?	?	1	2	6	2	?	GO	15-l0ci	NA	LAM	LAM	L4_LAM	LAM	L4_LAM	NA	NA
9	Alves2011_8A	?	2	3	2	1	3	2	3	?	3	2	?	1	?	?	?	7	?	?	2	2	2	2	?	GO	15-l0ci	NA	LAM	LAM	L4_LAM	LAM	L4_LAM	NA	NA
10	Alves2011_8B	?	2	4	2	1	3	2	3	?	3	2	?	1	?	?	?	7	?	?	2	3	2	2	?	GO	15-l0ci	NA	LAM	LAM	L4_LAM	LAM	L4_LAM	NA	NA
13	Alves2011_13A	?	3	4	2	1	3	2	3	?	2	2	?	1	?	?	?	6	?	?	3	1	5	2	?	GO	15-l0ci	NA	LAM	LAM	L4_LAM	LAM	L4_LAM	NA	NA
14	Alves2011_13B	?	2	4	2	1	3	2	3	?	2	2	?	1	?	?	?	6	?	?	3	1	5	2	?	GO	15-l0ci	NA	LAM	LAM	L4_LAM	LAM	L4_LAM	NA	NA
15	Alves2011_14	?	2	4	2	1	3	1	2	?	3	2	?	1	?	?	?	4	?	?	1	1	5	2	?	GO	15-l0ci	NA	LAM	LAM	L4_LAM	LAM	L4_LAM	NA	NA
16	Alves2011_15	?	2	4	2	7	3	2	1	?	3	2	?	1	?	?	?	4	?	?	0	1	5	2	?	GO	15-l0ci	NA	LAM	LAM	L4_LAM	LAM	L4_LAM	NA	NA
25	Da1tas2015_BRAMNG200800155	2	2	4	2	1	4	3	3	2	3	2	4	1	2	6	1	6	3	3	3	3	4	2	2	MG	24-l0ci	NA	LAM	LAM	L4_LAM	LAM	L4_LAM	NA	NA
26	Da1tas2015_BRAMNG200800156	2	2	4	2	1	5	?	3	2	3	2	4	1	2	3	1	5	?	3	3	3	4	?	2	MG	24-l0ci	NA	LAM	LAM	L4_LAM	LAM	L4_LAM	NA	NA
27	Da1tas2015_BRAMNG200901382	2	3	4	2	1	4	3	3	2	2	2	4	1	2	5	1	6	3	3	3	2	5	2	2	MG	24-l0ci	NA	LAM	LAM	L4_LAM	LAM	L4_LAM	NA	NA
28	Da1tas2015_BRAMNG201101048	2	5	4	2	1	4	0	2	2	2	2	4	1	2	6	2	5	2	3	5	2	8	0	2	MG	24-l0ci	NA	LAM	LAM	L4_LAM	LAM	L4_LAM	NA	NA
29	Da1tas2015_BRAMNG201000193	1	3	4	1	4	4	3	3	2	2	2	4	1	2	6	1	4	3	3	3	2	3	3	2	MG	24-l0ci	NA	LAM	LAM	L4_LAM	LAM	L4_LAM	NA	NA
30	Da1tas2015_BRAMNG200901381	1	3	3	2	4	1	4	3	2	2	2	4	1	2	7	1	5	3	3	2	2	6	2	2	MG	24-l0ci	NA	LAM	LAM	L4_LAM	LAM	L4_LAM	NA	NA
31	Da1tas2015_BRAMNG200800284	2	1	4	2	1	3	3	3	2	2	2	5	1	2	6	1	5	3	3	3	2	4	2	2	MG	24-l0ci	NA	LAM	LAM	L4_LAM	LAM	L4_LAM	NA	NA
32	Da1tas2015_BRAMNG200800409	2	1	4	2	1	4	2	3	2	2	2	5	1	2	6	1	4	3	3	2	2	4	2	2	MG	24-l0ci	NA	LAM	LAM	L4_LAM	LAM	L4_LAM	NA	NA
33	Da1tas2015_BRAMNG20080560	2	1	4	2	1	3	1	3	2	2	2	5	1	2	6	1	5	3	3	3	2	4	2	2	MG	24-l0ci	NA	LAM	LAM	L4_LAM	LAM	L4_LAM	NA	NA
35	Da1tas2015_BRAMNG201100812	2	1	4	2	1	3	1	3	2	2	2	5	1	2	6	1	5	2	3	3	2	4	2	2	MG	24-l0ci	NA	LAM	LAM	L4_LAM	LAM	L4_LAM	NA	NA
36	Da1tas2015_BRAMNG201212900	2	1	4	2	1	4	2	3	2	2	2	5	1	1	6	1	5	3	3	3	2	4	2	3	MG	24-l0ci	NA	LAM	LAM	L4_LAM	LAM	L4_LAM	NA	NA
37	Da1tas2015_BRAMNG201302178	2	1	4	2	1	4	2	3	2	2	2	5	1	2	2	1	5	3	3	3	2	4	2	3	MG	24-l0ci	NA	LAM	LAM	L4_LAM	LAM	L4_LAM	NA	NA
38	Da1tas2015_BRAMNG200901214	2	1	4	2	1	3	3	3	2	2	2	5	1	2	2	1	5	3	3	3	2	4	2	2	MG	24-l0ci	NA	LAM	LAM	L4_LAM	LAM	L4_LAM	NA	NA
39	Da1tas2015_BRAMNG201000383	2	1	4	2	1	3	1	3	2	2	2	5	1	2	6	1	5	2	3	3	2	4	2	2	MG	24-l0ci	NA	LAM	LAM	L4_LAM	LAM	L4_LAM	NA	NA
40	Da1tas2015_BRAMNG201100727	2	1	4	2	1	3	2	3	2	2	2	5	1	2	6	1	5	3	3	3	2	4	2	2	MG	24-l0ci	NA	LAM	LAM	L4_LAM	LAM	L4_LAM	NA	NA
41	Da1tas2015_BRAMNG200800630	2	1	4	2	1	3	2	3	2	2	2	5	1	2	6	1	5	3	3	3	2	4	2	2	MG	24-l0ci	NA	LAM	LAM	L4_LAM	LAM	L4_LAM	NA	NA
42	Da1tas2015_BRAMNG201304721	2	2	4	2	1	4	2	3	2	2	2	5	1	2	6	1	5	3	3	3	2	4	2	3	MG	24-l0ci	NA	LAM	LAM	L4_LAM	LAM	L4_LAM	NA	NA
43	Da1tas2015_BRAMNG200801538	2	1	4	2	1	3	2	3	2	2	2	5	1	2	6	1	5	3	3	3	2	4	2	2	MG	24-l0ci	NA	LAM	LAM	L4_LAM	LAM	L4_LAM	NA	NA
44	Da1tas2015_BRAMNG201001127	2	4	4	2	1	3	1	3	2	2	2	5	1	2	6	1	7	2	3	3	2	4	1	2	MG	24-l0ci	NA	LAM	LAM	L4_LAM	LAM	L4_LAM	NA	NA
45	Da1tas2015_BRAMNG200800121	2	3	4	2	1	2	1	3	2	3	2	4	1	2	6	1	5	3	3	3	2	6	2	2	MG	24-l0ci	NA	LAM	LAM	L4_LAM	LAM	L4_LAM	NA	NA
46	Da1tas2015_BRAMNG200800663	2	4	4	2	1	4	1	3	2	2	2	4	1	2	5	1	6	2	3	3	2	5	2	2	MG	24-l0ci	NA	LAM	LAM	L4_LAM	LAM	L4_LAM	NA	NA
48	Da1tas2015_BRAMNG201000168	2	3	4	2	1	4	1	3	2	3	2	4	1	2	6	1	5	2	3	3	2	7	2	2	MG	24-l0ci	NA	LAM	LAM	L4_LAM	LAM	L4_LAM	NA	NA
50	Da1tas2015_BRAMNG200800270	2	3	2	2	3	5	2	3	2	3	2	4	2	2	6	1	5	3	1	3	1	4	2	2	MG	24-l0ci	NA	LAM	LAM	L4_LAM	LAM	L4_LAM	NA	NA
52	Da1tas2015_BRAMNG201000428	2	3	4	2	6	4	2	3	1	2	2	4	1	2	6	1	5	2	3	2	2	3	2	2	MG	24-l0ci	NA	LAM	LAM	L4_LAM	LAM	L4_LAM	NA	NA
53	Da1tas2015_BRAMNG201000399	2	4	4	1	1	2	0	2	2	3	1	4	1	1	6	1	4	1	5	3	2	8	2	2	MG	24-l0ci	NA	LAM	LAM	L4_LAM	LAM	L4_LAM	NA	NA
54	Da1tas2015_BRAMNG201101187	2	0	4	2	1	3	0	3	2	4	2	4	1	1	6	1	4	1	5	3	2	8	2	2	MG	24-l0ci	NA	LAM	LAM	L4_LAM	LAM	L4_LAM	NA	NA
55	Da1tas2015_BRAMNG200900912	2	5	4	2	1	3	1	3	2	3	2	4	1	1	6	1	4	2	5	3	2	5	2	2	MG	24-l0ci	NA	LAM	LAM	L4_LAM	LAM	L4_LAM	NA	NA
56	Da1tas2015_BRAMNG200901691	2	4	4	2	1	3	1	3	2	3	2	4	1	1	6	1	4	2	5	3	2	5	2	2	MG	24-l0ci	NA	LAM	LAM	L4_LAM	LAM	L4_LAM	NA	NA
57	Da1tas2015_BRAMNG200800828	2	4	4	1	1	2	2	2	2	3	2	4	1	1	6	1	4	2	5	3	2	7	2	2	MG	24-l0ci	NA	LAM	LAM	L4_LAM	LAM	L4_LAM	NA	NA
58	Da1tas2015_BRAMNG200800376	2	4	4	2	1	4	0	3	2	3	2	4	1	1	6	1	2	3	4	3	2	8	2	2	MG	24-l0ci	NA	LAM	LAM	L4_LAM	LAM	L4_LAM	NA	NA
59	Da1tas2015_BRAMNG201000466	2	0	4	2	1	3	3	3	2	3	2	4	1	1	6	1	4	2	5	3	2	4	2	2	MG	24-l0ci	NA	LAM	LAM	L4_LAM	LAM	L4_LAM	NA	NA
60	Da1tas2015_BRAMNG200800693	2	1	4	2	1	4	3	3	2	2	2	5	1	2	6	1	5	3	3	4	2	4	2	2	MG	24-l0ci	NA	LAM	LAM	L4_LAM	LAM	L4_LAM	NA	NA
61	Da1tas2015_BRAMNG200901642	2	1	4	2	1	4	2	3	2	2	2	5	1	2	6	1	5	1	3	3	2	4	2	2	MG	24-l0ci	NA	LAM	LAM	L4_LAM	LAM	L4_LAM	NA	NA
62	Da1tas2015_BRAMNG201000778	2	2	3	2	1	4	1	3	2	3	2	4	1	2	5	1	5	2	2	3	2	4	2	2	MG	24-l0ci	NA	LAM	LAM	L4_LAM	LAM	L4_LAM	NA	NA
63	Da1tas2015_BRAMNG201304349	2	2	3	2	1	5	2	3	2	3	2	4	1	2	5	1	5	3	2	3	2	5	2	3	MG	24-l0ci	NA	LAM	LAM	L4_LAM	LAM	L4_LAM	NA	NA
64	Da1tas2015_BRAMNG200900076	2	3	4	2	1	4	1	3	2	3	2	4	1	2	6	1	5	2	3	3	2	6	2	3	MG	24-l0ci	NA	LAM	LAM	L4_LAM	LAM	L4_LAM	NA	NA
65	Da1tas2015_BRAMNG200900590	2	4	4	2	1	4	2	3	2	2	2	4	1	2	5	1	5	3	3	3	2	5	2	2	MG	24-l0ci	NA	LAM	LAM	L4_LAM	LAM	L4_LAM	NA	NA
66	Da1tas2015_BRAMNG200801444	1	3	2	2	4	4	3	3	2	2	1	4	1	2	7	1	5	3	3	2	2	7	2	2	MG	24-l0ci	NA	LAM	LAM	L4_LAM	LAM	L4_LAM	NA	NA
67	Da1tas2015_BRAMNG200901219	1	3	4	2	3	4	3	2	2	2	2	4	1	1	6	1	5	3	3	2	3	6	2	2	MG	24-l0ci	NA	LAM	LAM	L4_LAM	LAM	L4_LAM	NA	NA
68	Da1tas2015_BRAMNG200900303	2	4	3	2	1	5	2	3	1	2	2	4	1	2	5	1	6	3	3	3	2	6	2	2	MG	24-l0ci	NA	LAM	LAM	L4_LAM	LAM	L4_LAM	NA	NA
69	Da1tas2015_BRAMNG200900650	2	1	4	2	1	3	2	3	2	2	2	5	1	2	6	1	5	3	3	3	2	5	2	2	MG	24-l0ci	NA	LAM	LAM	L4_LAM	LAM	L4_LAM	NA	NA
70	Da1tas2015_BRAMNG200800021	2	2	3	2	1	?	2	2	2	3	2	4	1	2	?	1	5	3	1	3	2	4	2	2	MG	24-l0ci	NA	LAM	LAM	L4_LAM	LAM	L4_LAM	NA	NA
71	Da1tas2015_BRAMNG201101176	2	2	3	2	1	4	1	3	2	3	2	4	1	2	5	1	5	2	2	3	2	4	2	2	MG	24-l0ci	NA	LAM	LAM	L4_LAM	LAM	L4_LAM	NA	NA
72	Da1tas2015_BRAMNG200800766	2	4	4	2	1	4	2	3	2	3	2	4	1	1	6	1	5	3	5	3	2	7	2	2	MG	24-l0ci	NA	LAM	LAM	L4_LAM	LAM	L4_LAM	NA	NA
73	Da1tas2015_BRAMNG200801647	2	4	4	2	4	4	2	3	2	3	2	4	1	1	6	1	5	2	4	3	2	6	2	2	MG	24-l0ci	NA	LAM	LAM	L4_LAM	LAM	L4_LAM	NA	NA
74	Da1tas2015_BRAMNG200800795	2	5	4	2	1	4	2	3	2	2	2	5	1	2	6	1	5	3	3	3	2	7	2	2	MG	24-l0ci	NA	LAM	LAM	L4_LAM	LAM	L4_LAM	NA	NA
75	Da1tas2015_BRAMNG200900128	2	4	4	2	1	3	2	3	2	4	2	4	1	1	6	1	5	2	4	3	2	8	2	2	MG	24-l0ci	NA	LAM	LAM	L4_LAM	LAM	L4_LAM	NA	NA
76	Da1tas2015_BRAMNG200800825	2	2	4	2	1	4	4	3	2	3	2	4	1	2	6	1	3	3	3	3	3	4	2	2	MG	24-l0ci	NA	LAM	LAM	L4_LAM	LAM	L4_LAM	NA	NA
78	Da1tas2015_BRAMNG201101054	2	3	4	2	7	4	2	2	2	2	2	4	1	2	6	1	5	1	3	1	2	8	2	2	MG	24-l0ci	NA	LAM	LAM	L4_LAM	LAM	L4_LAM	NA	NA
79	Da1tas2015_BRAMNG201001184	1	4	3	2	1	4	2	2	2	3	2	4	1	2	6	1	4	3	4	3	2	8	2	2	MG	24-l0ci	NA	LAM	LAM	L4_LAM	LAM	L4_LAM	NA	NA
80	Da1tas2015_BRAMNG201100731	2	4	4	2	1	2	2	3	2	4	2	4	1	2	2	1	4	3	3	3	2	8	2	2	MG	24-l0ci	NA	LAM	LAM	L4_LAM	LAM	L4_LAM	NA	NA
81	Da1tas2015_BRAMNG201000230	2	4	4	2	1	4	3	3	2	3	2	4	1	1	?	1	?	3	3	3	2	4	2	2	MG	24-l0ci	NA	LAM	LAM	L4_LAM	LAM	L4_LAM	NA	NA
82	Da1tas2015_BRAMNG201001051	2	4	4	2	1	4	1	3	1	4	2	4	1	1	6	1	4	2	5	2	2	3	2	2	MG	24-l0ci	NA	LAM	LAM	L4_LAM	LAM	L4_LAM	NA	NA
83	Da1tas2015_BRAMNG201304406	2	4	5	2	1	4	1	3	2	2	2	4	1	1	4	1	4	2	5	3	2	6	2	3	MG	24-l0ci	NA	LAM	LAM	L4_LAM	LAM	L4_LAM	NA	NA
84	Da1tas2015_BRAMNG201000740	2	2	4	2	1	3	0	3	2	3	2	4	1	1	6	1	5	1	5	3	2	5	2	2	MG	24-l0ci	NA	LAM	LAM	L4_LAM	LAM	L4_LAM	NA	NA
85	Da1tas2015_BRAMNG200900683	2	4	4	2	1	4	1	3	2	4	1	4	1	1	5	1	5	2	5	2	3	1	2	2	MG	24-l0ci	NA	LAM	LAM	L4_LAM	LAM	L4_LAM	NA	NA
86	Da1tas2015_BRAMNG200900357	2	3	4	2	3	4	2	2	2	3	2	4	2	2	6	1	3	2	1	3	1	6	2	2	MG	24-l0ci	NA	LAM	LAM	L4_LAM	LAM	L4_LAM	NA	NA
87	Da1tas2015_BRAMNG200800470	1	3	4	2	6	4	2	3	2	2	2	4	1	2	6	1	5	1	3	3	2	6	3	2	MG	24-l0ci	NA	LAM	LAM	L4_LAM	LAM	L4_LAM	NA	NA
88	Da1tas2015_BRAMNG200900558	1	3	4	2	7	4	3	3	2	1	2	4	1	2	6	1	5	3	3	3	2	4	3	2	MG	24-l0ci	NA	LAM	LAM	L4_LAM	LAM	L4_LAM	NA	NA
89	Da1tas2015_BRAMNG201001309	2	4	4	2	1	4	0	3	2	4	2	4	1	1	6	1	3	1	3	3	2	7	2	2	MG	24-l0ci	NA	LAM	LAM	L4_LAM	LAM	L4_LAM	NA	NA
91	Da1tas2015_BRAMNG200800587	2	4	5	2	1	4	5	2	2	2	2	4	1	2	6	1	3	3	2	3	2	4	2	2	MG	24-l0ci	NA	LAM	LAM	L4_LAM	LAM	L4_LAM	NA	NA
92	Da1tas2015_BRAMNG201100711	2	4	4	2	8	4	2	3	2	8	2	4	1	2	6	1	5	2	4	2	2	3	2	2	MG	24-l0ci	NA	LAM	LAM	L4_LAM	LAM	L4_LAM	NA	NA
93	Da1tas2015_BRAMNG200901254	2	4	4	2	1	4	2	3	2	4	1	4	1	1	5	1	5	2	5	2	3	8	2	2	MG	24-l0ci	NA	LAM	LAM	L4_LAM	LAM	L4_LAM	NA	NA
94	Da1tas2015_BRAMNG201100109	2	4	4	2	12	4	3	3	1	3	2	4	1	2	6	1	3	3	3	2	2	6	2	2	MG	24-l0ci	NA	LAM	LAM	L4_LAM	LAM	L4_LAM	NA	NA
95	Da1tas2015_BRAMNG200900280	2	1	4	2	1	?	1	3	2	?	2	4	1	1	?	1	4	2	?	3	2	4	2	2	MG	24-l0ci	NA	LAM	LAM	L4_LAM	LAM	L4_LAM	NA	NA
96	Da1tas2015_BRAMNG201000479	2	3	2	2	4	4	4	3	2	4	2	4	2	2	6	1	4	4	2	3	0	4	2	2	MG	24-l0ci	NA	LAM	LAM	L4_LAM	LAM	L4_LAM	NA	NA
97	Da1tas2015_BRAMNG201001047	2	3	2	2	4	4	4	3	2	4	2	4	2	2	6	1	3	3	1	3	1	4	2	2	MG	24-l0ci	NA	LAM	LAM	L4_LAM	LAM	L4_LAM	NA	NA
98	Da1tas2015_BRAMNG200800001	2	3	2	2	3	4	3	3	2	4	2	4	2	2	6	1	5	3	1	3	1	4	2	2	MG	24-l0ci	NA	LAM	LAM	L4_LAM	LAM	L4_LAM	NA	NA
115	Da1tas2015_BRAMNG200801443	2	2	3	2	1	5	1	3	2	3	2	4	1	2	5	1	5	3	3	3	2	4	?	2	MG	24-l0ci	NA	LAM	LAM	L4_LAM	LAM	L4_LAM	NA	NA
118	Da1tas2015_BRAMNG200800764	2	2	2	2	1	3	0	3	2	2	2	4	1	2	6	1	2	3	2	1	2	4	2	3	MG	24-l0ci	NA	LAM	LAM	L4_LAM	LAM	L4_LAM	NA	NA
123	Da1tas2015_BRAMNG200800377	2	4	4	2	1	5	2	2	2	2	2	4	1	2	5	1	6	3	3	4	2	5	2	2	MG	24-l0ci	NA	LAM	LAM	L4_LAM	LAM	L4_LAM	NA	NA
124	Da1tas2015_BRAMNG200901497	2	4	3	2	1	5	1	3	1	6	2	4	1	2	5	1	5	3	3	3	2	3	2	2	MG	24-l0ci	NA	LAM	LAM	L4_LAM	LAM	L4_LAM	NA	NA
125	Da1tas2015_BRAMNG200800843	2	1	3	2	1	3	2	3	2	3	2	2	1	2	3	1	5	3	3	3	2	4	?	3	MG	24-l0ci	NA	LAM	LAM	L4_LAM	LAM	L4_LAM	NA	NA
126	Da1tas2015_BRAMNG200800154	2	2	4	2	1	5	2	3	2	3	2	4	1	2	6	1	?	?	3	3	3	4	2	2	MG	24-l0ci	NA	LAM	LAM	L4_LAM	LAM	L4_LAM	NA	NA
127	Da1tas2015_BRAMNG200800159	2	2	4	2	1	5	3	3	2	3	2	4	1	2	6	1	6	3	3	3	3	4	2	2	MG	24-l0ci	NA	LAM	LAM	L4_LAM	LAM	L4_LAM	NA	NA
128	Da1tas2015_BRAMNG200900018	1	5	4	2	4	4	2	1	2	2	2	5	1	2	7	1	5	3	3	2	2	4	2	2	MG	24-l0ci	NA	LAM	LAM	L4_LAM	LAM	L4_LAM	NA	NA
129	Oelema112011_PA187	2	3	6	3	4	4	3	2	2	3	2	4	2	2	5	1	8	2	3	4	6	5	2	2	PA	24-l0ci	NA	LAM	LAM	L4_LAM	LAM	L4_LAM	NA	NA
135	Oelema112011_PA207	2	3	2	2	3	4	2	3	2	4	2	4	2	2	6	1	5	3	1	3	1	5	2	2	PA	24-l0ci	NA	LAM	LAM	L4_LAM	LAM	L4_LAM	NA	NA
136	Oelema112011_PA171	2	4	4	2	4	4	2	3	2	4	2	3	2	2	6	1	5	3	1	3	1	4	2	2	PA	24-l0ci	NA	LAM	LAM	L4_LAM	LAM	L4_LAM	NA	NA
137	Oelema112011_PA198	2	4	2	3	3	4	2	3	2	3	2	4	2	2	6	1	5	3	1	3	1	7	2	2	PA	24-l0ci	NA	LAM	LAM	L4_LAM	LAM	L4_LAM	NA	NA
138	Oelema112011_PA204	2	5	2	2	3	4	2	3	2	3	2	4	2	2	6	1	4	3	1	4	1	7	2	2	PA	24-l0ci	NA	LAM	LAM	L4_LAM	LAM	L4_LAM	NA	NA
140	Oelema112011_PA248	1	3	4	2	2	4	3	4	2	2	2	4	1	2	6	1	4	3	3	2	2	3	2	2	PA	24-l0ci	NA	LAM	LAM	L4_LAM	LAM	L4_LAM	NA	NA
141	Oelema112011_PA170	1	3	4	2	2	4	3	4	2	2	2	4	1	2	6	1	4	3	3	2	2	7	2	2	PA	24-l0ci	NA	LAM	LAM	L4_LAM	LAM	L4_LAM	NA	NA
142	Oelema112011_PA218	1	3	4	2	2	4	3	3	2	2	2	4	1	2	6	1	4	3	3	2	2	3	2	2	PA	24-l0ci	NA	LAM	LAM	L4_LAM	LAM	L4_LAM	NA	NA
143	Oelema112011_PA240	1	3	4	2	2	4	3	4	2	2	2	4	1	2	6	1	5	3	3	2	2	7	2	2	PA	24-l0ci	NA	LAM	LAM	L4_LAM	LAM	L4_LAM	NA	NA
144	Oelema112011_PA235	1	4	4	2	2	4	3	4	2	2	2	4	1	2	6	1	5	3	3	2	2	5	2	2	PA	24-l0ci	NA	LAM	LAM	L4_LAM	LAM	L4_LAM	NA	NA
146	Oelema112011_PA251	1	3	4	2	6	4	3	3	2	2	2	4	1	2	6	1	5	3	3	2	2	6	2	2	PA	24-l0ci	NA	LAM	LAM	L4_LAM	LAM	L4_LAM	NA	NA
147	Oelema112011_PA234	1	3	4	2	2	4	3	6	2	2	2	4	1	2	6	1	5	3	3	2	2	6	2	2	PA	24-l0ci	NA	LAM	LAM	L4_LAM	LAM	L4_LAM	NA	NA
148	Oelema112011_PA168	1	3	3	2	4	3	3	3	2	2	2	4	1	2	6	1	5	3	3	2	2	6	2	2	PA	24-l0ci	NA	LAM	LAM	L4_LAM	LAM	L4_LAM	NA	NA
149	Oelema112011_PA259-B	1	4	4	2	2	4	3	3	2	2	2	4	1	2	6	1	5	3	2	3	2	6	3	2	PA	24-l0ci	NA	LAM	LAM	L4_LAM	LAM	L4_LAM	NA	NA
150	Oelema112011_PA165	1	3	4	2	4	4	3	3	2	2	2	4	1	2	6	1	3	3	3	3	2	6	3	2	PA	24-l0ci	NA	LAM	LAM	L4_LAM	LAM	L4_LAM	NA	NA
151	Oelema112011_PA181	1	3	4	2	4	4	3	3	2	2	2	4	1	2	6	1	5	3	3	3	2	6	3	2	PA	24-l0ci	NA	LAM	LAM	L4_LAM	LAM	L4_LAM	NA	NA
152	Oelema112011_PA261	1	3	5	2	6	4	3	3	2	2	2	4	1	2	6	1	5	3	3	3	2	6	3	2	PA	24-l0ci	NA	LAM	LAM	L4_LAM	LAM	L4_LAM	NA	NA
153	Oelema112011_PA206	1	1	5	2	8	4	3	3	2	2	2	4	1	2	6	1	6	3	3	2	2	7	2	2	PA	24-l0ci	NA	LAM	LAM	L4_LAM	LAM	L4_LAM	NA	NA
154	Oelema112011_PA176	1	3	5	2	2	4	3	5	2	2	2	4	1	2	6	1	5	2	3	2	2	6	2	2	PA	24-l0ci	NA	LAM	LAM	L4_LAM	LAM	L4_LAM	NA	NA
155	Oelema112011_PA184	1	2	2	2	2	4	3	4	1	2	2	3	1	2	6	1	6	3	3	2	2	5	2	2	PA	24-l0ci	NA	LAM	LAM	L4	LAM	L4_LAM	NA	NA
157	Oelema112011_PA186	2	4	4	2	1	3	2	3	2	2	2	4	1	2	5	1	6	3	3	3	2	6	3	2	PA	24-l0ci	NA	LAM	LAM	L4_LAM	LAM	L4_LAM	NA	NA
158	Oelema112011_PA257	2	4	4	2	1	4	3	3	2	2	2	4	1	2	6	1	6	3	3	3	2	4	2	2	PA	24-l0ci	NA	LAM	LAM	L4_LAM	LAM	L4_LAM	NA	NA
159	Oelema112011_PA188	2	4	4	2	1	2	2	3	2	3	2	4	1	2	2	1	6	3	3	3	2	6	2	2	PA	24-l0ci	NA	LAM	LAM	L4_LAM	LAM	L4_LAM	NA	NA
160	Oelema112011_PA167	3	4	4	2	1	4	2	3	2	3	2	4	1	2	7	1	4	3	3	3	2	8	2	2	PA	24-l0ci	NA	LAM	LAM	L4_LAM	LAM	L4_LAM	NA	NA
161	Oelema112011_PA172	2	5	4	2	1	3	3	3	2	4	2	4	1	2	6	1	6	3	2	3	2	7	2	2	PA	24-l0ci	NA	LAM	LAM	L4_LAM	LAM	L4_LAM	NA	NA
162	Oelema112011_PA180	2	?	4	2	1	4	2	4	2	3	2	4	1	1	6	1	5	3	5	3	2	8	2	2	PA	24-l0ci	NA	LAM	LAM	L4_LAM	LAM	L4_LAM	NA	NA
163	Oelema112011_PA258	2	4	4	2	1	4	2	3	2	2	2	4	1	1	6	1	5	3	5	3	2	7	2	2	PA	24-l0ci	NA	LAM	LAM	L4_LAM	LAM	L4_LAM	NA	NA
164	Oelema112011_PA247	2	4	3	2	1	4	2	3	2	4	1	4	1	1	6	1	5	3	5	3	2	8	2	2	PA	24-l0ci	NA	LAM	LAM	L4_LAM	LAM	L4_LAM	NA	NA
165	Oelema112011_PA250	2	4	4	2	1	4	1	3	2	4	2	4	1	1	6	1	5	2	5	3	2	7	2	2	PA	24-l0ci	NA	LAM	LAM	L4_LAM	LAM	L4_LAM	NA	NA
166	Oelema112011_PA216	2	4	4	2	1	4	1	3	2	4	2	4	1	1	6	1	5	2	5	3	2	5	2	2	PA	24-l0ci	NA	LAM	LAM	L4_LAM	LAM	L4_LAM	NA	NA
167	Oelema112011_PA220	2	4	4	2	1	4	1	3	2	4	2	4	1	1	6	1	5	2	5	3	2	5	2	2	PA	24-l0ci	NA	LAM	LAM	L4_LAM	LAM	L4_LAM	NA	NA
168	Oelema112011_PA230	2	4	4	2	1	4	1	3	2	3	2	4	1	1	6	1	?	2	5	3	2	9	2	2	PA	24-l0ci	NA	LAM	LAM	L4_LAM	LAM	L4_LAM	NA	NA
169	Oelema112011_PA221	2	4	4	2	1	4	1	3	2	3	2	4	1	1	6	1	3	2	3	3	2	7	2	2	PA	24-l0ci	NA	LAM	LAM	L4_LAM	LAM	L4_LAM	NA	NA
170	Oelema112011_PA179	2	4	4	1	1	3	1	3	2	3	2	4	1	1	6	1	4	2	5	2	2	8	2	2	PA	24-l0ci	NA	LAM	LAM	L4_LAM	LAM	L4_LAM	NA	NA
216	C01ceiçã02018_02579	1	3	4	2	2	4	3	2	2	4	2	4	1	2	6	1	4	2	2	3	2	7	2	2	PA	24-l0ci	NA	LAM	LAM	L4_LAM	LAM	L4_LAM	NA	NA
224	C01ceiçã02018_01735	1	3	4	2	2	4	3	2	2	4	2	4	1	2	6	1	5	3	2	3	2	7	2	2	PA	24-l0ci	NA	LAM	LAM	L4_LAM	LAM	L4_LAM	NA	NA
225	C01ceiçã02018_01736	1	3	4	2	2	4	3	2	2	4	2	4	1	2	6	1	5	3	2	3	2	7	2	2	PA	24-l0ci	NA	LAM	LAM	L4_LAM	LAM	L4_LAM	NA	NA
226	C01ceiçã02018_00562	1	4	4	2	2	4	3	2	2	3	2	4	1	2	6	1	5	3	3	2	2	6	3	2	PA	24-l0ci	NA	LAM	LAM	L4_LAM	LAM	L4_LAM	NA	NA
227	C01ceiçã02018_00678	1	4	4	2	2	4	3	2	2	3	2	4	1	2	6	1	5	3	3	2	2	6	3	2	PA	24-l0ci	NA	LAM	LAM	L4_LAM	LAM	L4_LAM	NA	NA
228	C01ceiçã02018_00738	1	4	4	2	2	4	3	2	2	3	2	4	1	2	6	1	5	3	3	2	2	6	3	2	PA	24-l0ci	NA	LAM	LAM	L4_LAM	LAM	L4_LAM	NA	NA
229	C01ceiçã02018_01985	1	3	4	2	2	4	3	2	2	4	2	4	1	2	6	1	5	3	2	3	2	7	2	2	PA	24-l0ci	NA	LAM	LAM	L4_LAM	LAM	L4_LAM	NA	NA
230	C01ceiçã02018_02543	1	3	4	2	2	4	3	2	2	4	2	4	1	2	6	1	5	3	2	3	2	7	2	2	PA	24-l0ci	NA	LAM	LAM	L4_LAM	LAM	L4_LAM	NA	NA
231	C01ceiçã02018_00400	2	3	4	2	6	4	3	2	2	2	1	4	1	2	6	1	5	5	1	3	3	7	2	2	PA	24-l0ci	NA	LAM	LAM	L4_LAM	LAM	L4_LAM	NA	NA
232	C01ceiçã02018_01958	2	3	4	2	6	4	3	2	2	2	1	4	1	2	6	1	5	5	1	3	3	7	2	2	PA	24-l0ci	NA	LAM	LAM	L4_LAM	LAM	L4_LAM	NA	NA
236	C01ceiçã02018_02087	2	4	4	2	4	3	1	3	2	3	2	4	1	1	4	1	4	2	3	5	2	8	2	2	PA	24-l0ci	NA	LAM	LAM	L4_LAM	LAM	L4_LAM	NA	NA
237	C01ceiçã02018_02569	2	4	4	2	4	3	1	3	2	3	2	4	1	1	4	1	5	2	3	5	2	8	2	2	PA	24-l0ci	NA	LAM	LAM	L4_LAM	LAM	L4_LAM	NA	NA
243	C01ceiçã02018_01732	1	1	4	2	5	4	3	2	2	3	2	4	1	2	6	1	5	3	3	3	2	5	3	2	PA	24-l0ci	NA	LAM	LAM	L4_LAM	LAM	L4_LAM	NA	NA
244	C01ceiçã02018_02137	1	1	4	2	5	4	3	2	2	3	2	4	1	2	6	1	5	3	3	3	2	5	3	2	PA	24-l0ci	NA	LAM	LAM	L4_LAM	LAM	L4_LAM	NA	NA
245	C01ceiçã02018_00322	1	3	4	2	6	4	4	2	3	3	2	4	1	2	6	1	5	3	3	3	3	6	3	2	PA	24-l0ci	NA	LAM	LAM	L4_LAM	LAM	L4_LAM	NA	NA
246	C01ceiçã02018_00552	1	3	4	2	6	4	4	2	3	3	2	4	1	2	6	1	5	3	3	3	3	6	3	2	PA	24-l0ci	NA	LAM	LAM	L4_LAM	LAM	L4_LAM	NA	NA
247	C01ceiçã02018_02539	2	4	3	2	1	4	1	2	2	3	2	4	1	1	6	1	5	2	3	5	2	6	2	2	PA	24-l0ci	NA	LAM	LAM	L4_LAM	LAM	L4_LAM	NA	NA
248	C01ceiçã02018_02564	2	4	3	2	1	4	1	2	2	3	2	4	1	1	6	1	5	2	3	5	2	6	2	2	PA	24-l0ci	NA	LAM	LAM	L4_LAM	LAM	L4_LAM	NA	NA
249	C01ceiçã02018_01688	2	3	4	2	5	4	3	2	2	2	1	4	1	2	6	1	5	3	1	3	3	7	2	2	PA	24-l0ci	NA	LAM	LAM	L4_LAM	LAM	L4_LAM	NA	NA
250	C01ceiçã02018_02434	2	3	4	2	5	4	3	2	2	2	1	4	1	2	6	1	5	5	1	3	2	7	2	2	PA	24-l0ci	NA	LAM	LAM	L4_LAM	LAM	L4_LAM	NA	NA
262	N0guti2007_01	2	?	?	2	4	4	2	?	2	?	?	?	?	?	5	1	5	3	?	3	?	?	?	2	PR	12-l0ci	NA	LAM	LAM	L4	LAM	L4_LAM	NA	NA
283	N0guti2007_22	3	?	?	2	1	4	3	?	2	?	?	?	?	?	7	1	5	3	?	3	?	?	?	2	PR	12-l0ci	NA	LAM	LAM	L4_LAM	LAM	L4_LAM	NA	NA
288	N0guti2007_27	3	?	?	2	1	4	3	?	2	?	?	?	?	?	6	1	6	3	?	3	?	?	?	2	PR	12-l0ci	NA	LAM	LAM	L4_LAM	LAM	L4_LAM	NA	NA
290	N0guti2007_29	3	?	?	2	1	4	2	?	2	?	?	?	?	?	6	1	6	3	?	3	?	?	?	2	PR	12-l0ci	NA	LAM	LAM	L4_LAM	LAM	L4_LAM	NA	NA
296	N0guti2007_35	3	?	?	2	1	4	3	?	2	?	?	?	?	?	6	1	5	3	?	3	?	?	?	2	PR	12-l0ci	NA	LAM	LAM	L4_LAM	LAM	L4_LAM	NA	NA
297	N0guti2007_36	3	?	?	2	3	4	3	?	2	?	?	?	?	?	6	1	5	3	?	3	?	?	?	2	PR	12-l0ci	NA	LAM	LAM	L4_LAM	Haarlem	L4_LAM	NA	NA
298	N0guti2007_37	3	?	?	2	1	4	3	?	2	?	?	?	?	?	5	1	6	3	?	3	?	?	?	2	PR	12-l0ci	NA	LAM	LAM	L4_LAM	LAM	L4_LAM	NA	NA
301	N0guti2007_40	3	?	?	2	1	4	2	?	2	?	?	?	?	?	5	1	5	3	?	3	?	?	?	2	PR	12-l0ci	NA	LAM	LAM	L4_LAM	LAM	L4_LAM	NA	NA
303	N0guti2007_42	3	?	?	2	1	4	3	?	2	?	?	?	?	?	5	1	5	3	?	3	?	?	?	2	PR	12-l0ci	NA	LAM	LAM	L4_LAM	LAM	L4_LAM	NA	NA
304	N0guti2007_43	3	?	?	2	1	4	3	?	2	?	?	?	?	?	6	1	4	2	?	3	?	?	?	2	PR	12-l0ci	NA	LAM	LAM	L4_LAM	LAM	L4_LAM	NA	NA
305	N0guti2007_44	3	?	?	2	1	4	3	?	2	?	?	?	?	?	6	1	4	2	?	3	?	?	?	2	PR	12-l0ci	NA	LAM	LAM	L4_LAM	LAM	L4_LAM	NA	NA
310	N0guti2007_49	2	?	?	2	1	4	3	?	2	?	?	?	?	?	3	1	5	3	?	3	?	?	?	2	PR	12-l0ci	NA	Haarlem	Haarlem	L4	LAM	L4_LAM	NA	NA
320	N0guti2007_59	3	?	?	2	3	4	2	?	2	?	?	?	?	?	5	1	5	3	?	3	?	?	?	2	PR	12-l0ci	NA	LAM	LAM	L4	Haarlem	L4_LAM	NA	NA
322	N0guti2007_61	2	?	?	2	4	4	3	?	2	?	?	?	?	?	7	1	5	3	?	2	?	?	?	2	PR	12-l0ci	NA	LAM	LAM	L4_LAM	LAM	L4_LAM	NA	NA
328	N0guti2007_67	3	?	?	2	3	4	3	?	1	?	?	?	?	?	3	1	5	3	?	3	?	?	?	2	PR	12-l0ci	NA	Haarlem	Haarlem	L4	Haarlem	L4_LAM	NA	NA
329	N0guti2007_68	3	?	?	2	3	4	3	?	1	?	?	?	?	?	3	1	5	3	?	3	?	?	?	2	PR	12-l0ci	NA	Haarlem	Haarlem	L4	Haarlem	L4_LAM	NA	NA
330	N0guti2007_69	3	?	?	2	3	4	3	?	1	?	?	?	?	?	3	1	5	3	?	3	?	?	?	2	PR	12-l0ci	NA	Haarlem	Haarlem	L4	Haarlem	L4_LAM	NA	NA
331	N0guti2007_70	3	?	?	2	3	4	3	?	1	?	?	?	?	?	3	1	5	3	?	3	?	?	?	2	PR	12-l0ci	NA	Haarlem	Haarlem	L4	Haarlem	L4_LAM	NA	NA
335	N0guti2007_74	3	?	?	2	3	4	3	?	1	?	?	?	?	?	3	1	5	3	?	3	?	?	?	2	PR	12-l0ci	NA	Haarlem	Haarlem	L4	Haarlem	L4_LAM	NA	NA
336	N0guti2007_75	3	?	?	2	3	4	3	?	1	?	?	?	?	?	3	1	5	3	?	3	?	?	?	2	PR	12-l0ci	NA	Haarlem	Haarlem	L4	Haarlem	L4_LAM	NA	NA
343	N0guti2007_82	3	?	?	2	3	4	3	?	1	?	?	?	?	?	3	1	5	3	?	3	?	?	?	2	PR	12-l0ci	NA	Haarlem	Haarlem	L4	Haarlem	L4_LAM	NA	NA
347	Pi1t0d02013_124	1	?	?	2	4	4	3	?	0	?	?	?	?	?	1	1	5	2	?	3	?	?	?	1	PR	12-l0ci	NA	Haarlem	Haarlem	L4	Haarlem	L4_LAM	NA	NA
351	Pi1t0d02013_102	1	?	?	2	4	4	3	?	2	?	?	?	?	?	6	1	5	3	?	2	?	?	?	2	PR	12-l0ci	NA	LAM	LAM	L4_LAM	LAM	L4_LAM	NA	NA
366	Pi1t0d02013_104	2	?	?	2	1	4	2	?	2	?	?	?	?	?	5	1	6	3	?	3	?	?	?	2	PR	12-l0ci	NA	LAM	LAM	L4_LAM	LAM	L4_LAM	NA	NA
367	Pi1t0d02013_107	2	?	?	2	1	4	2	?	2	?	?	?	?	?	5	1	6	3	?	3	?	?	?	2	PR	12-l0ci	NA	LAM	LAM	L4_LAM	LAM	L4_LAM	NA	NA
368	Pi1t0d02013_101	2	?	?	2	1	4	2	?	2	?	?	?	?	?	6	1	4	2	?	3	?	?	?	2	PR	12-l0ci	NA	LAM	LAM	L4_LAM	LAM	L4_LAM	NA	NA
369	Pi1t0d02013_108	2	?	?	2	1	4	2	?	2	?	?	?	?	?	6	1	5	3	?	3	?	?	?	2	PR	12-l0ci	NA	LAM	LAM	L4_LAM	LAM	L4_LAM	NA	NA
370	Pi1t0d02013_103	2	?	?	2	1	4	2	?	2	?	?	?	?	?	6	1	5	3	?	3	?	?	?	2	PR	12-l0ci	NA	LAM	LAM	L4_LAM	LAM	L4_LAM	NA	NA
371	Pi1t0d02013_106	2	?	?	2	1	4	2	?	2	?	?	?	?	?	6	1	5	3	?	3	?	?	?	2	PR	12-l0ci	NA	LAM	LAM	L4_LAM	LAM	L4_LAM	NA	NA
372	Pi1t0d02013_112	2	?	?	2	1	4	2	?	2	?	?	?	?	?	6	1	5	3	?	3	?	?	?	2	PR	12-l0ci	NA	LAM	LAM	L4_LAM	LAM	L4_LAM	NA	NA
373	Pi1t0d02013_113	2	?	?	2	1	4	2	?	2	?	?	?	?	?	6	1	5	3	?	3	?	?	?	2	PR	12-l0ci	NA	LAM	LAM	L4_LAM	LAM	L4_LAM	NA	NA
374	Pi1t0d02013_117	2	?	?	2	1	4	2	?	2	?	?	?	?	?	6	1	5	3	?	3	?	?	?	2	PR	12-l0ci	NA	LAM	LAM	L4_LAM	LAM	L4_LAM	NA	NA
375	Pi1t0d02013_105	2	?	?	2	2	4	2	?	2	?	?	?	?	?	6	1	5	3	?	3	?	?	?	2	PR	12-l0ci	NA	LAM	LAM	L4_LAM	LAM	L4_LAM	NA	NA
376	Pi1t0d02013_031-1235	2	?	?	2	3	4	2	?	2	?	?	?	?	?	6	1	5	3	?	3	?	?	?	2	PR	12-l0ci	NA	LAM	LAM	L4_LAM	Haarlem	L4_LAM	NA	NA
377	Pi1t0d02013_6	2	?	?	2	1	4	2	?	2	?	?	?	?	?	6	1	6	3	?	3	?	?	?	2	PR	12-l0ci	NA	LAM	LAM	L4_LAM	LAM	L4_LAM	NA	NA
378	Pi1t0d02013_116	2	?	?	2	1	4	2	?	2	?	?	?	?	?	7	1	5	3	?	3	?	?	?	2	PR	12-l0ci	NA	LAM	LAM	L4_LAM	LAM	L4_LAM	NA	NA
381	Pi1t0d02013_127	2	?	?	2	2	4	3	?	2	?	?	?	?	?	5	1	5	3	?	3	?	?	?	1	PR	12-l0ci	NA	Haarlem	Haarlem	L4	Haarlem	L4_LAM	NA	NA
389	Oelema112011_RJ548_03	2	5	4	22	3	4	3	4	2	3	2	4	2	2	6	1	8	3	3	5	3	7	3	3	RJ	24-l0ci	NA	Delhi/CAS	Delhi/CAS	L4_LAM	LAM	L4_LAM	NA	NA
399	Oelema112011_RJ238_03	2	6	4	2	3	4	3	3	2	4	2	4	2	2	6	1	5	3	1	3	1	3	2	2	RJ	24-l0ci	NA	LAM	LAM	L4_LAM	LAM	L4_LAM	NA	NA
400	Oelema112011_RJ1449_03	2	3	2	2	3	4	3	3	2	4	2	4	2	2	6	1	5	3	1	3	1	4	2	2	RJ	24-l0ci	NA	LAM	LAM	L4_LAM	LAM	L4_LAM	NA	NA
401	Oelema112011_RJ718_03	2	3	2	2	3	4	3	3	2	4	2	4	2	2	6	1	5	3	1	3	1	4	2	2	RJ	24-l0ci	NA	LAM	LAM	L4_LAM	LAM	L4_LAM	NA	NA
402	Oelema112011_RJ741_03	2	3	2	2	3	4	3	3	2	3	2	4	2	2	6	1	5	3	1	3	1	4	2	2	RJ	24-l0ci	NA	LAM	LAM	L4_LAM	LAM	L4_LAM	NA	NA
403	Oelema112011_RJ282_02	2	2	2	2	3	4	3	3	2	4	2	4	2	2	6	1	5	3	1	3	1	4	2	2	RJ	24-l0ci	NA	LAM	LAM	L4_LAM	LAM	L4_LAM	NA	NA
404	Oelema112011_RJ1542_03	2	3	2	2	3	4	3	2	2	4	2	4	2	2	6	1	5	3	1	3	1	2	2	2	RJ	24-l0ci	NA	LAM	LAM	L4_LAM	LAM	L4_LAM	NA	NA
405	Oelema112011_RJ722_03	2	3	2	2	3	4	3	2	2	4	2	4	2	2	6	1	5	3	1	3	1	2	2	2	RJ	24-l0ci	NA	LAM	LAM	L4_LAM	LAM	L4_LAM	NA	NA
406	Oelema112011_RJ1052_03	2	3	2	2	4	4	3	3	1	4	2	4	2	2	6	1	5	3	1	3	1	4	2	2	RJ	24-l0ci	NA	LAM	LAM	L4_LAM	LAM	L4_LAM	NA	NA
407	Oelema112011_RJ202_03	2	3	2	2	4	4	3	3	2	4	2	4	2	2	6	1	5	3	1	3	1	4	2	2	RJ	24-l0ci	NA	LAM	LAM	L4_LAM	LAM	L4_LAM	NA	NA
408	Oelema112011_RJ1777_03	2	3	2	1	4	4	3	3	2	4	2	4	2	2	6	1	5	3	1	3	1	4	2	2	RJ	24-l0ci	NA	LAM	LAM	L4_LAM	LAM	L4_LAM	NA	NA
409	Oelema112011_RJ826_03	2	4	4	2	4	4	3	3	2	3	2	4	2	2	6	1	5	3	1	3	1	4	2	2	RJ	24-l0ci	NA	LAM	LAM	L4_LAM	LAM	L4_LAM	NA	NA
410	Oelema112011_RJ1825_03	2	4	2	2	3	4	2	3	2	3	2	4	2	2	6	1	5	3	1	3	1	3	2	2	RJ	24-l0ci	NA	LAM	LAM	L4_LAM	LAM	L4_LAM	NA	NA
411	Oelema112011_RJ420_03	2	5	2	2	3	4	2	3	2	3	2	4	2	2	6	1	5	3	1	3	1	9	2	2	RJ	24-l0ci	NA	LAM	LAM	L4_LAM	LAM	L4_LAM	NA	NA
412	Oelema112011_RJ744_03	2	2	4	2	3	4	3	2	2	3	2	4	2	2	6	1	3	3	1	3	1	7	2	2	RJ	24-l0ci	NA	LAM	LAM	L4_LAM	LAM	L4_LAM	NA	NA
413	Oelema112011_RJ1523_03	2	4	4	2	3	3	3	2	2	2	2	4	2	2	6	1	3	3	1	3	1	7	2	2	RJ	24-l0ci	NA	LAM	LAM	L4_LAM	LAM	L4_LAM	NA	NA
414	Oelema112011_RJ97_03	2	4	4	2	3	3	3	2	2	2	2	4	2	2	6	1	3	3	1	3	2	7	2	2	RJ	24-l0ci	NA	LAM	LAM	L4_LAM	LAM	L4_LAM	NA	NA
415	Oelema112011_RJ1692_03	2	4	4	2	2	4	3	2	2	4	2	4	2	3	6	1	3	3	1	3	1	6	2	2	RJ	24-l0ci	NA	LAM	LAM	L4_LAM	LAM	L4_LAM	NA	NA
416	Oelema112011_RJ162_03	1	3	6	2	4	4	2	3	2	2	1	4	1	2	6	1	4	3	3	2	2	7	2	2	RJ	24-l0ci	NA	LAM	LAM	L4_LAM	LAM	L4_LAM	NA	NA
417	Oelema112011_RJ89_03	1	3	4	2	6	4	3	3	2	2	2	4	1	2	7	1	4	3	3	2	1	7	2	2	RJ	24-l0ci	NA	LAM	LAM	L4_LAM	LAM	L4_LAM	NA	NA
418	Oelema112011_RJ1461_03	1	3	4	2	2	4	3	4	2	2	2	4	1	2	6	1	4	3	3	2	2	5	2	2	RJ	24-l0ci	NA	LAM	LAM	L4_LAM	LAM	L4_LAM	NA	NA
419	Oelema112011_RJ2134_03	1	3	4	2	2	4	3	4	2	1	2	4	1	2	6	1	4	3	3	2	2	3	0	2	RJ	24-l0ci	NA	LAM	LAM	L4_LAM	LAM	L4_LAM	NA	NA
420	Oelema112011_RJ467_02	1	3	4	2	2	4	3	4	2	1	2	4	1	2	6	1	4	3	3	2	2	3	0	2	RJ	24-l0ci	NA	LAM	LAM	L4_LAM	LAM	L4_LAM	NA	NA
422	Oelema112011_RJ208_02	1	3	4	2	2	3	3	4	2	2	2	4	1	2	6	1	5	3	3	2	2	5	2	2	RJ	24-l0ci	NA	LAM	LAM	L4_LAM	LAM	L4_LAM	NA	NA
423	Oelema112011_RJ2104_03	1	3	4	2	2	4	3	7	2	2	2	4	1	2	6	1	5	3	3	2	2	5	2	2	RJ	24-l0ci	NA	LAM	LAM	L4_LAM	LAM	L4_LAM	NA	NA
425	Oelema112011_RJ441_02	1	3	5	2	2	4	3	4	1	2	2	4	1	2	6	1	4	3	3	2	2	4	2	2	RJ	24-l0ci	NA	LAM	LAM	L4_LAM	LAM	L4_LAM	NA	NA
426	Oelema112011_RJ411_03	1	4	4	2	2	4	4	4	2	2	2	4	1	2	6	1	5	5	3	2	2	3	2	2	RJ	24-l0ci	NA	LAM	LAM	L4_LAM	LAM	L4_LAM	NA	NA
427	Oelema112011_RJ173_03	1	3	4	2	3	4	2	4	2	2	2	4	1	2	6	1	5	5	3	2	2	7	2	2	RJ	24-l0ci	NA	LAM	LAM	L4_LAM	LAM	L4_LAM	NA	NA
428	Oelema112011_RJ1411_03	1	3	2	2	4	4	3	3	2	2	2	4	1	2	6	1	5	3	3	2	2	6	2	2	RJ	24-l0ci	NA	LAM	LAM	L4_LAM	LAM	L4_LAM	NA	NA
429	Oelema112011_RJ1425_03	1	3	4	2	1	3	3	3	2	2	2	4	1	2	6	1	5	3	3	2	2	6	2	2	RJ	24-l0ci	NA	LAM	LAM	L4_LAM	LAM	L4_LAM	NA	NA
430	Oelema112011_RJ1046_02	1	3	4	2	4	4	2	3	2	2	1	4	1	2	6	1	5	3	3	2	2	6	2	2	RJ	24-l0ci	NA	LAM	LAM	L4_LAM	LAM	L4_LAM	NA	NA
431	Oelema112011_RJ498_03	1	3	4	2	1	4	2	3	2	2	2	4	1	2	6	1	5	3	3	2	2	6	2	2	RJ	24-l0ci	NA	LAM	LAM	L4_LAM	LAM	L4_LAM	NA	NA
432	Oelema112011_RJ1940_03	1	3	4	2	2	4	3	3	2	1	1	4	1	2	6	1	5	3	3	2	2	6	2	2	RJ	24-l0ci	NA	LAM	LAM	L4_LAM	LAM	L4_LAM	NA	NA
433	Oelema112011_RJ1119_03	1	3	4	2	5	4	3	3	2	2	2	4	1	2	6	1	5	3	3	2	2	7	3	2	RJ	24-l0ci	NA	LAM	LAM	L4_LAM	LAM	L4_LAM	NA	NA
434	Oelema112011_RJ494_03	1	3	4	2	2	4	3	3	2	2	2	4	1	2	6	1	5	3	3	2	2	7	1	2	RJ	24-l0ci	NA	LAM	LAM	L4_LAM	LAM	L4_LAM	NA	NA
435	Oelema112011_RJ873_03	1	3	4	2	4	4	3	3	2	2	2	4	1	2	6	1	3	3	3	2	2	7	2	2	RJ	24-l0ci	NA	LAM	LAM	L4_LAM	LAM	L4_LAM	NA	NA
436	Oelema112011_RJ575_02	1	3	6	2	4	4	3	3	2	2	2	4	1	1	6	1	5	3	3	2	2	8	2	2	RJ	24-l0ci	NA	LAM	LAM	L4_LAM	LAM	L4_LAM	NA	NA
437	Oelema112011_RJ437_03	1	3	6	2	4	5	3	3	2	2	2	4	1	2	6	1	5	3	3	2	2	7	2	2	RJ	24-l0ci	NA	LAM	LAM	L4_LAM	LAM	L4_LAM	NA	NA
438	Oelema112011_RJ1068_02	1	2	2	2	4	4	3	3	2	2	2	4	1	2	6	1	5	3	3	2	2	5	2	2	RJ	24-l0ci	NA	LAM	LAM	L4_LAM	LAM	L4_LAM	NA	NA
439	Oelema112011_RJ1069_02	1	2	2	2	4	4	3	3	2	2	2	4	1	2	6	1	5	3	3	2	2	5	2	2	RJ	24-l0ci	NA	LAM	LAM	L4_LAM	LAM	L4_LAM	NA	NA
440	Oelema112011_RJ913_03	1	3	4	2	4	2	3	3	2	2	2	4	1	2	6	1	4	3	3	2	2	1	2	2	RJ	24-l0ci	NA	LAM	LAM	L4_LAM	LAM	L4_LAM	NA	NA
441	Oelema112011_RJ1785_03	1	4	4	2	6	4	3	3	2	1	2	4	1	2	6	1	5	3	3	3	2	7	3	2	RJ	24-l0ci	NA	LAM	LAM	L4_LAM	LAM	L4_LAM	NA	NA
442	Oelema112011_RJ847_03	1	3	4	2	4	4	3	3	2	2	2	5	1	2	6	1	5	3	3	3	2	6	3	2	RJ	24-l0ci	NA	LAM	LAM	L4_LAM	LAM	L4_LAM	NA	NA
443	Oelema112011_RJ403_03	1	3	4	2	6	4	3	3	2	2	2	4	1	2	6	1	5	3	3	3	2	6	3	2	RJ	24-l0ci	NA	LAM	LAM	L4_LAM	LAM	L4_LAM	NA	NA
444	Oelema112011_RJ612_03	1	3	4	2	4	4	3	3	2	2	2	4	1	2	6	1	4	3	3	3	2	3	3	2	RJ	24-l0ci	NA	LAM	LAM	L4_LAM	LAM	L4_LAM	NA	NA
445	Oelema112011_RJ1977_03	1	?	5	2	7	4	3	2	2	2	2	4	1	2	6	1	6	2	3	2	2	5	2	2	RJ	24-l0ci	NA	LAM	LAM	L4_LAM	LAM	L4_LAM	NA	NA
446	Oelema112011_RJ1995_03	1	4	5	2	7	4	3	2	2	2	2	4	1	2	6	1	6	2	3	2	2	5	2	2	RJ	24-l0ci	NA	LAM	LAM	L4_LAM	LAM	L4_LAM	NA	NA
447	Oelema112011_RJ483_03	1	3	4	2	5	4	3	3	2	2	1	4	1	2	7	1	5	3	4	2	2	6	2	2	RJ	24-l0ci	NA	LAM	LAM	L4_LAM	LAM	L4_LAM	NA	NA
448	Oelema112011_RJ1593_03	1	3	4	2	5	3	2	3	2	2	2	4	1	2	6	1	3	3	2	2	2	6	2	2	RJ	24-l0ci	NA	LAM	LAM	L4_LAM	LAM	L4_LAM	NA	NA
449	Oelema112011_RJ2030_03	1	3	4	2	2	4	3	4	2	3	2	3	1	2	6	1	6	3	3	2	2	7	0	2	RJ	24-l0ci	NA	LAM	LAM	L4_LAM	LAM	L4_LAM	NA	NA
450	Oelema112011_RJ100_03	2	3	4	2	1	4	2	3	2	4	2	4	1	2	6	1	5	3	3	3	2	5	2	2	RJ	24-l0ci	NA	LAM	LAM	L4_LAM	LAM	L4_LAM	NA	NA
451	Oelema112011_RJ1084_02	2	3	4	2	1	4	2	3	2	4	2	4	1	2	6	1	5	3	3	3	2	5	2	2	RJ	24-l0ci	NA	LAM	LAM	L4_LAM	LAM	L4_LAM	NA	NA
452	Oelema112011_RJ1149_03	2	3	4	2	1	4	2	3	2	4	2	4	1	2	6	1	5	3	3	3	2	5	2	2	RJ	24-l0ci	NA	LAM	LAM	L4_LAM	LAM	L4_LAM	NA	NA
453	Oelema112011_RJ252_03	2	3	4	2	1	4	2	3	2	4	2	4	1	2	6	1	5	3	3	3	2	5	2	2	RJ	24-l0ci	NA	LAM	LAM	L4_LAM	LAM	L4_LAM	NA	NA
454	Oelema112011_RJ1079_03	2	3	4	2	1	4	2	3	2	3	2	4	1	2	6	1	5	3	3	3	2	6	2	2	RJ	24-l0ci	NA	LAM	LAM	L4_LAM	LAM	L4_LAM	NA	NA
455	Oelema112011_RJ1874_03	2	3	2	2	1	3	2	3	2	3	2	4	1	2	6	1	5	3	3	3	2	7	2	2	RJ	24-l0ci	NA	LAM	LAM	L4_LAM	LAM	L4_LAM	NA	NA
456	Oelema112011_RJ903_02	2	2	4	2	1	4	2	3	2	3	2	4	1	2	6	1	4	3	3	3	2	6	2	2	RJ	24-l0ci	NA	LAM	LAM	L4_LAM	LAM	L4_LAM	NA	NA
457	Oelema112011_RJ965_02	2	2	4	2	1	4	2	3	2	3	2	4	1	2	6	1	4	3	3	3	2	6	2	2	RJ	24-l0ci	NA	LAM	LAM	L4_LAM	LAM	L4_LAM	NA	NA
458	Oelema112011_RJ2200_03	2	3	4	2	1	4	2	3	2	4	2	4	1	2	6	1	2	4	3	3	3	7	2	2	RJ	24-l0ci	NA	LAM	LAM	L4_LAM	LAM	L4_LAM	NA	NA
459	Oelema112011_RJ1727_03	2	4	4	2	1	4	2	3	2	2	2	4	1	2	5	1	6	3	3	3	2	6	2	2	RJ	24-l0ci	NA	LAM	LAM	L4_LAM	LAM	L4_LAM	NA	NA
460	Oelema112011_RJ892_03	2	4	4	2	1	4	2	3	2	2	2	4	1	2	5	1	6	3	3	3	2	6	2	2	RJ	24-l0ci	NA	LAM	LAM	L4_LAM	LAM	L4_LAM	NA	NA
461	Oelema112011_RJ1348_03	2	4	4	2	1	3	2	3	2	2	2	4	1	2	5	1	6	3	3	3	2	6	2	2	RJ	24-l0ci	NA	LAM	LAM	L4_LAM	LAM	L4_LAM	NA	NA
462	Oelema112011_RJ1187_03	2	4	4	2	1	4	2	3	2	2	2	4	1	2	5	1	6	3	3	4	2	20	2	2	RJ	24-l0ci	NA	LAM	LAM	L4_LAM	LAM	L4_LAM	NA	NA
463	Oelema112011_RJ101_02	2	4	4	2	1	5	2	3	2	2	2	4	1	2	6	1	6	3	3	3	2	7	2	2	RJ	24-l0ci	NA	LAM	LAM	L4_LAM	LAM	L4_LAM	NA	NA
464	Oelema112011_RJ1065_03	2	2	4	2	1	4	2	3	2	2	2	4	1	2	5	1	6	2	3	3	2	1	2	2	RJ	24-l0ci	NA	LAM	LAM	L4_LAM	LAM	L4_LAM	NA	NA
465	Oelema112011_RJ1564_03	2	2	4	2	1	4	2	3	2	2	2	4	1	2	4	1	6	4	3	3	2	3	2	2	RJ	24-l0ci	NA	LAM	LAM	L4_LAM	LAM	L4_LAM	NA	NA
466	Oelema112011_RJ103_03	1	4	4	2	1	4	3	3	2	3	2	4	1	2	6	1	6	3	3	3	2	8	2	2	RJ	24-l0ci	NA	LAM	LAM	L4_LAM	LAM	L4_LAM	NA	NA
467	Oelema112011_RJ1754_03	2	4	4	2	1	4	3	3	2	3	2	4	1	2	6	1	6	3	2	3	2	9	2	2	RJ	24-l0ci	NA	LAM	LAM	L4_LAM	LAM	L4_LAM	NA	NA
468	Oelema112011_RJ615_03	2	4	4	2	1	4	2	3	2	3	2	4	1	2	6	1	6	3	3	3	2	4	2	2	RJ	24-l0ci	NA	LAM	LAM	L4_LAM	LAM	L4_LAM	NA	NA
469	Oelema112011_RJ168_02	2	4	4	2	1	3	2	3	2	3	2	4	1	2	6	1	6	3	3	3	2	2	2	2	RJ	24-l0ci	NA	LAM	LAM	L4_LAM	LAM	L4_LAM	NA	NA
470	Oelema112011_RJ1462_03	2	4	4	2	1	2	2	3	2	4	2	4	1	2	2	1	6	3	3	3	2	7	2	2	RJ	24-l0ci	NA	LAM	LAM	L4_LAM	LAM	L4_LAM	NA	NA
471	Oelema112011_RJ919_03	2	4	4	2	1	4	2	3	2	3	2	4	1	2	2	1	6	3	3	3	2	8	2	2	RJ	24-l0ci	NA	LAM	LAM	L4_LAM	LAM	L4_LAM	NA	NA
472	Oelema112011_RJ1426_03	2	4	4	2	1	4	2	3	2	3	2	4	1	2	5	1	5	3	2	3	2	6	2	2	RJ	24-l0ci	NA	LAM	LAM	L4_LAM	LAM	L4_LAM	NA	NA
473	Oelema112011_RJ849_03	2	4	4	2	1	4	2	3	2	3	2	4	1	2	5	1	5	3	2	3	2	6	2	2	RJ	24-l0ci	NA	LAM	LAM	L4_LAM	LAM	L4_LAM	NA	NA
474	Oelema112011_RJ1845_03	2	4	4	2	1	4	2	3	2	3	2	4	1	2	5	1	5	3	2	2	2	6	2	2	RJ	24-l0ci	NA	LAM	LAM	L4_LAM	LAM	L4_LAM	NA	NA
475	Oelema112011_RJ1106_03	2	4	4	2	1	3	2	3	2	2	2	5	1	2	6	1	6	3	3	3	3	4	2	2	RJ	24-l0ci	NA	LAM	LAM	L4_LAM	LAM	L4_LAM	NA	NA
476	Oelema112011_RJ295_03	2	1	4	2	1	3	2	3	2	2	2	5	1	2	6	1	5	3	3	3	2	4	2	2	RJ	24-l0ci	NA	LAM	LAM	L4_LAM	LAM	L4_LAM	NA	NA
477	Oelema112011_RJ296_03	2	1	4	2	1	3	2	3	2	2	2	5	1	2	6	1	5	3	3	3	2	4	2	2	RJ	24-l0ci	NA	LAM	LAM	L4_LAM	LAM	L4_LAM	NA	NA
478	Oelema112011_RJ146_03	2	1	4	2	1	3	2	3	2	2	2	5	1	2	4	1	5	3	3	3	2	4	2	2	RJ	24-l0ci	NA	LAM	LAM	L4_LAM	LAM	L4_LAM	NA	NA
479	Oelema112011_RJ846_03	2	1	4	2	1	3	2	3	2	2	2	5	1	2	4	1	5	3	3	3	2	4	2	2	RJ	24-l0ci	NA	LAM	LAM	L4_LAM	LAM	L4_LAM	NA	NA
480	Oelema112011_RJ1213_03	2	1	4	2	1	3	2	3	2	2	1	5	1	2	6	1	5	3	3	3	2	4	2	2	RJ	24-l0ci	NA	LAM	LAM	L4_LAM	LAM	L4_LAM	NA	NA
481	Oelema112011_RJ450_03	2	1	4	2	1	3	2	3	2	2	2	5	1	2	6	1	5	3	3	3	2	1	2	2	RJ	24-l0ci	NA	LAM	LAM	L4_LAM	LAM	L4_LAM	NA	NA
482	Oelema112011_RJ1600_03	2	4	4	2	1	5	3	3	2	1	2	4	1	2	6	1	4	3	3	2	2	10	2	2	RJ	24-l0ci	NA	LAM	LAM	L4_LAM	LAM	L4_LAM	NA	NA
483	Oelema112011_RJ434_03	2	4	4	2	1	5	3	3	2	1	2	4	1	2	6	1	4	3	3	2	2	10	2	2	RJ	24-l0ci	NA	LAM	LAM	L4_LAM	LAM	L4_LAM	NA	NA
484	Oelema112011_RJ726_03	2	4	4	2	1	5	1	4	2	2	2	4	1	2	6	1	6	3	3	3	2	8	1	1	RJ	24-l0ci	NA	LAM	LAM	L4_LAM	LAM	L4_LAM	NA	NA
485	Oelema112011_RJ275_03	2	5	4	2	1	4	2	3	2	4	2	4	1	1	6	1	5	3	5	3	2	8	2	2	RJ	24-l0ci	NA	LAM	LAM	L4_LAM	LAM	L4_LAM	NA	NA
486	Oelema112011_RJ858_02	2	5	4	2	1	2	2	3	2	4	2	4	1	1	6	1	5	3	5	3	2	8	2	2	RJ	24-l0ci	NA	LAM	LAM	L4_LAM	LAM	L4_LAM	NA	NA
487	Oelema112011_RJ164_03	2	3	4	2	1	4	2	3	2	4	2	4	1	1	6	1	4	3	5	3	2	8	2	2	RJ	24-l0ci	NA	LAM	LAM	L4_LAM	LAM	L4_LAM	NA	NA
488	Oelema112011_RJ948_03	2	3	4	2	1	4	2	3	2	4	2	4	1	1	6	1	4	3	5	3	2	6	2	2	RJ	24-l0ci	NA	LAM	LAM	L4_LAM	LAM	L4_LAM	NA	NA
489	Oelema112011_RJ102_02	2	4	4	2	1	4	2	3	2	4	2	4	1	1	6	1	5	3	3	3	2	7	2	2	RJ	24-l0ci	NA	LAM	LAM	L4_LAM	LAM	L4_LAM	NA	NA
490	Oelema112011_RJ1619_03	2	4	4	2	1	4	2	3	2	4	2	4	1	1	6	1	5	3	5	3	2	5	2	2	RJ	24-l0ci	NA	LAM	LAM	L4_LAM	LAM	L4_LAM	NA	NA
491	Oelema112011_RJ1559_03	2	5	4	2	1	4	2	3	2	2	2	4	1	1	6	1	5	3	5	3	2	7	2	2	RJ	24-l0ci	NA	LAM	LAM	L4_LAM	LAM	L4_LAM	NA	NA
492	Oelema112011_PA208	2	4	4	2	1	4	2	3	2	3	2	4	1	1	6	1	5	2	5	3	2	7	2	2	RJ	24-l0ci	NA	LAM	LAM	L4_LAM	LAM	L4_LAM	NA	NA
493	Oelema112011_RJ285_02	2	4	4	2	1	4	2	3	2	3	2	4	1	1	6	1	5	3	5	3	2	6	2	2	RJ	24-l0ci	NA	LAM	LAM	L4_LAM	LAM	L4_LAM	NA	NA
494	Oelema112011_RJ2192_03	2	5	4	2	1	4	2	3	2	2	2	4	1	1	6	1	4	3	5	3	2	10	2	2	RJ	24-l0ci	NA	LAM	LAM	L4_LAM	LAM	L4_LAM	NA	NA
495	Oelema112011_RJ318_02	2	4	4	2	1	4	2	3	2	3	2	4	1	1	6	1	6	3	5	3	2	10	2	2	RJ	24-l0ci	NA	LAM	LAM	L4_LAM	LAM	L4_LAM	NA	NA
496	Oelema112011_RJ48_03	2	4	4	2	1	2	2	3	2	4	2	4	1	1	6	1	4	3	5	3	2	4	2	2	RJ	24-l0ci	NA	LAM	LAM	L4_LAM	LAM	L4_LAM	NA	NA
497	Oelema112011_RJ963_03	2	4	4	2	1	2	2	3	2	3	2	4	1	1	6	1	4	3	5	3	2	4	2	2	RJ	24-l0ci	NA	LAM	LAM	L4_LAM	LAM	L4_LAM	NA	NA
498	Oelema112011_RJ02_1330	2	2	4	2	1	4	2	3	2	3	2	4	1	1	6	1	3	3	7	3	2	9	2	2	RJ	24-l0ci	NA	LAM	LAM	L4_LAM	LAM	L4_LAM	NA	NA
499	Oelema112011_RJ981_02	2	3	4	2	1	3	2	3	2	2	2	4	1	1	6	1	4	3	5	3	2	8	2	2	RJ	24-l0ci	NA	LAM	LAM	L4_LAM	LAM	L4_LAM	NA	NA
500	Oelema112011_RJ2090_03	2	3	4	2	1	3	1	3	2	2	2	4	1	1	6	1	4	2	4	3	2	8	2	2	RJ	24-l0ci	NA	LAM	LAM	L4_LAM	LAM	L4_LAM	NA	NA
501	Oelema112011_RJ1657_03	2	4	4	2	1	4	1	3	2	4	2	4	1	1	6	1	5	2	4	3	2	7	2	2	RJ	24-l0ci	NA	LAM	LAM	L4_LAM	LAM	L4_LAM	NA	NA
502	Oelema112011_RJ1275_03	2	3	4	2	1	4	1	3	2	4	2	4	1	1	6	1	5	2	5	3	2	8	2	2	RJ	24-l0ci	NA	LAM	LAM	L4_LAM	LAM	L4_LAM	NA	NA
503	Oelema112011_RJ1375_03	2	3	4	2	1	4	1	3	2	4	2	4	1	1	6	1	5	2	5	3	2	8	2	2	RJ	24-l0ci	NA	LAM	LAM	L4_LAM	LAM	L4_LAM	NA	NA
504	Oelema112011_RJ588_02	2	4	4	2	1	2	1	3	2	3	2	4	1	1	6	1	5	2	4	3	2	8	2	2	RJ	24-l0ci	NA	LAM	LAM	L4_LAM	LAM	L4_LAM	NA	NA
505	Oelema112011_RJ961_02	2	4	4	2	1	4	1	3	2	4	2	4	1	1	6	1	5	2	5	3	2	7	2	2	RJ	24-l0ci	NA	LAM	LAM	L4_LAM	LAM	L4_LAM	NA	NA
506	Oelema112011_RJ1060_03	2	4	4	2	1	4	1	3	2	4	2	4	1	1	6	1	5	2	5	3	2	5	2	2	RJ	24-l0ci	NA	LAM	LAM	L4_LAM	LAM	L4_LAM	NA	NA
507	Oelema112011_RJ1496_03	2	4	4	2	1	4	1	3	2	4	2	4	1	1	6	1	3	2	5	3	2	7	2	2	RJ	24-l0ci	NA	LAM	LAM	L4_LAM	LAM	L4_LAM	NA	NA
508	Oelema112011_RJ1508_03	2	4	4	2	1	2	1	3	2	4	2	4	1	1	6	1	5	2	5	3	2	7	2	2	RJ	24-l0ci	NA	LAM	LAM	L4_LAM	LAM	L4_LAM	NA	NA
509	Oelema112011_RJ174_02	2	4	4	2	1	3	1	3	2	4	2	4	1	1	6	1	5	2	5	3	2	7	2	2	RJ	24-l0ci	NA	LAM	LAM	L4_LAM	LAM	L4_LAM	NA	NA
510	Oelema112011_RJ1671_03	2	4	4	2	1	4	1	3	2	5	2	4	1	1	6	1	5	2	5	3	2	8	2	2	RJ	24-l0ci	NA	LAM	LAM	L4_LAM	LAM	L4_LAM	NA	NA
511	Oelema112011_RJ778_02	2	2	4	2	1	2	1	3	2	4	2	4	1	1	6	1	5	2	5	3	2	8	2	2	RJ	24-l0ci	NA	LAM	LAM	L4_LAM	LAM	L4_LAM	NA	NA
513	Oelema112011_RJ446_03	2	4	4	2	1	4	1	3	2	4	2	4	1	1	6	1	4	2	5	3	2	6	2	2	RJ	24-l0ci	NA	LAM	LAM	L4_LAM	LAM	L4_LAM	NA	NA
514	Oelema112011_RJ817_03	2	4	4	2	1	3	1	3	2	4	1	4	1	1	6	1	4	2	5	3	2	10	2	2	RJ	24-l0ci	NA	LAM	LAM	L4_LAM	LAM	L4_LAM	NA	NA
515	Oelema112011_RJ1210_03	2	4	4	2	1	4	1	3	2	4	2	4	1	1	4	1	3	3	3	3	2	8	2	2	RJ	24-l0ci	NA	LAM	LAM	L4_LAM	LAM	L4_LAM	NA	NA
516	Oelema112011_RJ345_03	2	4	4	22	1	4	1	3	2	4	2	4	1	1	4	1	3	2	3	3	2	8	2	2	RJ	24-l0ci	NA	LAM	LAM	L4_LAM	LAM	L4_LAM	NA	NA
517	Oelema112011_RJ1234_03	2	4	4	2	1	4	1	3	2	3	2	4	1	1	6	1	3	2	3	3	2	8	2	2	RJ	24-l0ci	NA	LAM	LAM	L4_LAM	LAM	L4_LAM	NA	NA
518	Oelema112011_RJ1020_03	2	4	4	2	1	2	1	3	2	4	2	4	1	1	4	1	4	2	5	3	2	7	2	2	RJ	24-l0ci	NA	LAM	LAM	L4_LAM	LAM	L4_LAM	NA	NA
519	Oelema112011_RJ1078_03	2	4	4	2	1	2	1	3	2	4	2	4	1	1	4	1	4	2	5	3	2	7	2	2	RJ	24-l0ci	NA	LAM	LAM	L4_LAM	LAM	L4_LAM	NA	NA
520	Oelema112011_RJ444_03	2	4	4	2	1	2	1	3	2	4	2	4	1	1	4	1	4	2	5	3	2	7	2	2	RJ	24-l0ci	NA	LAM	LAM	L4_LAM	LAM	L4_LAM	NA	NA
521	Oelema112011_RJ309_02	2	2	5	2	1	3	1	3	2	4	2	4	1	1	4	1	4	2	5	3	2	7	2	2	RJ	24-l0ci	NA	LAM	LAM	L4_LAM	LAM	L4_LAM	NA	NA
522	Oelema112011_RJ675_03	2	4	4	2	1	3	1	3	2	3	2	4	1	1	6	1	4	2	5	2	2	8	2	2	RJ	24-l0ci	NA	LAM	LAM	L4_LAM	LAM	L4_LAM	NA	NA
523	Oelema112011_RJ1858_03	2	4	4	2	1	3	1	3	2	2	2	4	1	1	6	1	5	2	5	3	2	7	2	1	RJ	24-l0ci	NA	LAM	LAM	L4_LAM	LAM	L4_LAM	NA	NA
524	Oelema112011_RJ593_03	2	4	4	2	1	3	1	3	2	2	2	4	1	1	6	1	5	2	5	3	2	2	2	1	RJ	24-l0ci	NA	LAM	LAM	L4_LAM	LAM	L4_LAM	NA	NA
525	Oelema112011_RJ494_02	2	4	4	2	1	3	1	3	2	2	2	4	1	2	6	1	5	2	3	3	2	6	2	1	RJ	24-l0ci	NA	LAM	LAM	L4_LAM	LAM	L4_LAM	NA	NA
564	Lazzari1i2007_3	2	?	?	2	1	4	2	?	2	?	?	?	?	?	6	1	5	3	?	3	?	?	?	2	RJ	12-l0ci	NA	LAM	LAM	L4_LAM	LAM	L4_LAM	NA	NA
571	Lazzari1i2007_10	2	?	?	2	1	4	2	?	2	?	?	?	?	?	6	1	4	3	?	3	?	?	?	2	RJ	12-l0ci	NA	LAM	LAM	L4_LAM	LAM	L4_LAM	NA	NA
575	Lazzari1i2007_14	2	?	?	2	1	4	2	?	2	?	?	?	?	?	6	1	5	3	?	3	?	?	?	2	RJ	12-l0ci	NA	LAM	LAM	L4_LAM	LAM	L4_LAM	NA	NA
578	Lazzari1i2007_17	2	?	?	2	1	4	2	?	2	?	?	?	?	?	6	1	3	3	?	3	?	?	?	2	RJ	12-l0ci	NA	LAM	LAM	L4_LAM	LAM	L4_LAM	NA	NA
585	Lazzari1i2007_24	2	?	?	2	1	4	2	?	2	?	?	?	?	?	4	1	6	4	?	3	?	?	?	2	RJ	12-l0ci	NA	LAM	LAM	L4_LAM	LAM	L4_LAM	NA	NA
593	Lazzari1i2007_32	2	?	?	2	1	4	2	?	2	?	?	?	?	?	6	1	4	3	?	3	?	?	?	2	RJ	12-l0ci	NA	LAM	LAM	L4_LAM	LAM	L4_LAM	NA	NA
595	Lazzari1i2007_34	2	?	?	2	1	4	2	?	2	?	?	?	?	?	6	1	4	3	?	3	?	?	?	2	RJ	12-l0ci	NA	LAM	LAM	L4_LAM	LAM	L4_LAM	NA	NA
598	Lazzari1i2007_37	2	?	?	2	1	4	2	?	1	?	?	?	?	?	6	1	5	1	?	3	?	?	?	2	RJ	12-l0ci	NA	LAM	LAM	L4_LAM	LAM	L4_LAM	NA	NA
599	Lazzari1i2007_38	2	?	?	2	1	4	2	?	2	?	?	?	?	?	4	1	3	3	?	3	?	?	?	2	RJ	12-l0ci	NA	LAM	LAM	L4	LAM	L4_LAM	NA	NA
600	Lazzari1i2007_39	2	?	?	2	1	4	2	?	2	?	?	?	?	?	6	1	5	3	?	3	?	?	?	2	RJ	12-l0ci	NA	LAM	LAM	L4_LAM	LAM	L4_LAM	NA	NA
601	Lazzari1i2007_40	2	?	?	2	1	4	2	?	2	?	?	?	?	?	6	1	4	3	?	3	?	?	?	2	RJ	12-l0ci	NA	LAM	LAM	L4_LAM	LAM	L4_LAM	NA	NA
602	Lazzari1i2007_41	2	?	?	2	1	4	2	?	2	?	?	?	?	?	6	1	4	3	?	3	?	?	?	2	RJ	12-l0ci	NA	LAM	LAM	L4_LAM	LAM	L4_LAM	NA	NA
604	Lazzari1i2007_43	2	?	?	2	1	4	2	?	2	?	?	?	?	?	6	1	5	3	?	3	?	?	?	2	RJ	12-l0ci	NA	LAM	LAM	L4_LAM	LAM	L4_LAM	NA	NA
606	Lazzari1i2007_45	2	?	?	2	1	4	2	?	2	?	?	?	?	?	4	1	3	3	?	3	?	?	?	2	RJ	12-l0ci	NA	LAM	LAM	L4	LAM	L4_LAM	NA	NA
608	Lazzari1i2007_47	2	?	?	2	1	4	2	?	2	?	?	?	?	?	5	1	5	3	?	3	?	?	?	2	RJ	12-l0ci	NA	LAM	LAM	L4	LAM	L4_LAM	NA	NA
609	Lazzari1i2007_48	2	?	?	2	1	4	2	?	2	?	?	?	?	?	5	1	5	3	?	3	?	?	?	2	RJ	12-l0ci	NA	LAM	LAM	L4	LAM	L4_LAM	NA	NA
610	Lazzari1i2007_49	2	?	?	2	1	4	2	?	2	?	?	?	?	?	6	1	5	2	?	3	?	?	?	2	RJ	12-l0ci	NA	LAM	LAM	L4_LAM	LAM	L4_LAM	NA	NA
613	Lazzari1i2007_52	2	?	?	2	1	4	2	?	1	?	?	?	?	?	4	1	3	2	?	3	?	?	?	2	RJ	12-l0ci	NA	LAM	LAM	L4	LAM	L4_LAM	NA	NA
618	Lazzari1i2007_57	2	?	?	2	1	4	2	?	2	?	?	?	?	?	5	1	6	3	?	3	?	?	?	2	RJ	12-l0ci	NA	LAM	LAM	L4_LAM	LAM	L4_LAM	NA	NA
622	Lazzari1i2007_61	2	?	?	2	1	4	2	?	2	?	?	?	?	?	6	1	4	3	?	3	?	?	?	2	RJ	12-l0ci	NA	LAM	LAM	L4_LAM	LAM	L4_LAM	NA	NA
628	Lazzari1i2007_67	2	?	?	2	1	4	2	?	2	?	?	?	?	?	6	1	5	3	?	3	?	?	?	2	RJ	12-l0ci	NA	LAM	LAM	L4_LAM	LAM	L4_LAM	NA	NA
629	Lazzari1i2007_68	2	?	?	2	1	4	2	?	2	?	?	?	?	?	6	1	5	2	?	3	?	?	?	2	RJ	12-l0ci	NA	LAM	LAM	L4_LAM	LAM	L4_LAM	NA	NA
630	Lazzari1i2007_69	1	?	?	2	1	4	3	?	2	?	?	?	?	?	6	1	5	3	?	3	?	?	?	2	RJ	12-l0ci	NA	LAM	LAM	L4_LAM	LAM	L4_LAM	NA	NA
631	Lazzari1i2007_70	1	?	?	2	1	4	3	?	2	?	?	?	?	?	6	1	5	3	?	3	?	?	?	2	RJ	12-l0ci	NA	LAM	LAM	L4_LAM	LAM	L4_LAM	NA	NA
633	Lazzari1i2007_72	2	?	?	2	1	4	2	?	2	?	?	?	?	?	2	1	6	3	?	3	?	?	?	2	RJ	12-l0ci	NA	LAM	LAM	L4_LAM	LAM	L4_LAM	NA	NA
635	Lazzari1i2007_74	2	?	?	2	1	4	2	?	2	?	?	?	?	?	6	1	3	3	?	3	?	?	?	2	RJ	12-l0ci	NA	LAM	LAM	L4_LAM	LAM	L4_LAM	NA	NA
636	Lazzari1i2007_75	2	?	?	2	1	4	2	?	2	?	?	?	?	?	6	1	3	3	?	3	?	?	?	2	RJ	12-l0ci	NA	LAM	LAM	L4_LAM	LAM	L4_LAM	NA	NA
639	Lazzari1i2007_78	2	?	?	2	1	4	2	?	2	?	?	?	?	?	4	1	3	3	?	3	?	?	?	2	RJ	12-l0ci	NA	LAM	LAM	L4	LAM	L4_LAM	NA	NA
641	Lazzari1i2007_80	2	?	?	2	1	4	1	?	2	?	?	?	?	?	6	1	6	2	?	3	?	?	?	2	RJ	12-l0ci	NA	LAM	LAM	L4_LAM	LAM	L4_LAM	NA	NA
644	Lazzari1i2007_83	2	?	?	2	1	4	3	?	2	?	?	?	?	?	6	1	6	3	?	3	?	?	?	2	RJ	12-l0ci	NA	LAM	LAM	L4_LAM	LAM	L4_LAM	NA	NA
645	Lazzari1i2007_84	2	?	?	2	1	4	2	?	2	?	?	?	?	?	6	1	5	3	?	3	?	?	?	2	RJ	12-l0ci	NA	LAM	LAM	L4_LAM	LAM	L4_LAM	NA	NA
648	Lazzari1i2007_87	2	?	?	2	1	4	2	?	1	?	?	?	?	?	6	1	5	1	?	3	?	?	?	2	RJ	12-l0ci	NA	LAM	LAM	L4_LAM	LAM	L4_LAM	NA	NA
649	Lazzari1i2007_88	2	?	?	2	1	4	2	?	2	?	?	?	?	?	5	1	5	3	?	3	?	?	?	2	RJ	12-l0ci	NA	LAM	LAM	L4	LAM	L4_LAM	NA	NA
653	Lazzari1i2007_92	2	?	?	2	1	4	2	?	2	?	?	?	?	?	5	1	4	3	?	3	?	?	?	2	RJ	12-l0ci	NA	LAM	LAM	L4	LAM	L4_LAM	NA	NA
654	Lazzari1i2007_93	2	?	?	2	1	4	2	?	2	?	?	?	?	?	6	1	5	3	?	3	?	?	?	2	RJ	12-l0ci	NA	LAM	LAM	L4_LAM	LAM	L4_LAM	NA	NA
658	Lazzari1i2007_97	1	?	?	2	5	4	2	?	2	?	?	?	?	?	6	1	5	3	?	3	?	?	?	2	RJ	12-l0ci	NA	LAM	LAM	L4_LAM	LAM	L4_LAM	NA	NA
659	Lazzari1i2007_98	1	?	?	2	4	4	3	?	2	?	?	?	?	?	6	1	5	3	?	3	?	?	?	2	RJ	12-l0ci	NA	LAM	LAM	L4_LAM	Haarlem	L4_LAM	NA	NA
661	Lazzari1i2007_100	2	?	?	2	3	4	2	?	2	?	?	?	?	?	6	1	5	3	?	3	?	?	?	2	RJ	12-l0ci	NA	LAM	LAM	L4_LAM	Haarlem	L4_LAM	NA	NA
662	Lazzari1i2007_101	2	?	?	2	3	4	3	?	2	?	?	?	?	?	6	1	5	3	?	3	?	?	?	2	RJ	12-l0ci	NA	LAM	LAM	L4_LAM	Haarlem	L4_LAM	NA	NA
663	Lazzari1i2007_102	2	?	?	2	3	4	2	?	2	?	?	?	?	?	6	1	5	3	?	3	?	?	?	2	RJ	12-l0ci	NA	LAM	LAM	L4_LAM	Haarlem	L4_LAM	NA	NA
666	Lazzari1i2007_105	2	?	?	2	3	4	3	?	2	?	?	?	?	?	6	1	5	3	?	3	?	?	?	2	RJ	12-l0ci	NA	LAM	LAM	L4_LAM	Haarlem	L4_LAM	NA	NA
667	Lazzari1i2007_106	2	?	?	2	3	4	3	?	2	?	?	?	?	?	6	1	5	3	?	3	?	?	?	2	RJ	12-l0ci	NA	LAM	LAM	L4_LAM	Haarlem	L4_LAM	NA	NA
668	Lazzari1i2007_107	2	?	?	2	3	4	3	?	2	?	?	?	?	?	6	1	5	3	?	3	?	?	?	2	RJ	12-l0ci	NA	LAM	LAM	L4_LAM	Haarlem	L4_LAM	NA	NA
670	Lazzari1i2007_109	2	?	?	2	3	4	2	?	2	?	?	?	?	?	6	1	5	3	?	3	?	?	?	2	RJ	12-l0ci	NA	LAM	LAM	L4_LAM	Haarlem	L4_LAM	NA	NA
671	Lazzari1i2007_110	2	?	?	2	3	4	2	?	2	?	?	?	?	?	6	1	5	3	?	3	?	?	?	2	RJ	12-l0ci	NA	LAM	LAM	L4_LAM	Haarlem	L4_LAM	NA	NA
673	Lazzari1i2007_112	2	?	?	2	3	4	3	?	2	?	?	?	?	?	6	1	5	3	?	3	?	?	?	2	RJ	12-l0ci	NA	LAM	LAM	L4_LAM	Haarlem	L4_LAM	NA	NA
675	Lazzari1i2007_114	2	?	?	2	3	4	3	?	2	?	?	?	?	?	6	1	5	3	?	3	?	?	?	2	RJ	12-l0ci	NA	LAM	LAM	L4_LAM	Haarlem	L4_LAM	NA	NA
677	Lazzari1i2007_116	2	?	?	2	4	4	3	?	2	?	?	?	?	?	6	1	5	3	?	3	?	?	?	2	RJ	12-l0ci	NA	LAM	LAM	L4_LAM	Haarlem	L4_LAM	NA	NA
684	Lazzari1i2007_123	1	?	?	2	4	4	3	?	2	?	?	?	?	?	6	1	5	3	?	2	?	?	?	2	RJ	12-l0ci	NA	LAM	LAM	L4_LAM	LAM	L4_LAM	NA	NA
686	Lazzari1i2007_125	1	?	?	2	3	4	3	?	2	?	?	?	?	?	6	1	5	3	?	3	?	?	?	2	RJ	12-l0ci	NA	LAM	LAM	L4_LAM	Haarlem	L4_LAM	NA	NA
696	Lazzari1i2007_135	1	?	?	2	5	4	3	?	2	?	?	?	?	?	6	1	5	3	?	3	?	?	?	2	RJ	12-l0ci	NA	LAM	LAM	L4_LAM	LAM	L4_LAM	NA	NA
713	Lazzari1i2007_152	2	?	?	2	4	4	3	?	2	?	?	?	?	?	4	1	5	3	?	1	?	?	?	2	RJ	12-l0ci	NA	LAM	LAM	L4_LAM	LAM	L4_LAM	NA	NA
726	Lazzari1i2007_165	1	?	?	2	4	4	3	?	2	?	?	?	?	?	6	1	5	3	?	2	?	?	?	2	RJ	12-l0ci	NA	LAM	LAM	L4_LAM	LAM	L4_LAM	NA	NA
730	Lazzari1i2007_169	2	?	?	2	4	4	3	?	2	?	?	?	?	?	6	1	5	3	?	3	?	?	?	2	RJ	12-l0ci	NA	LAM	LAM	L4_LAM	Haarlem	L4_LAM	NA	NA
747	Lazzari1i2007_186	2	?	?	2	3	4	3	?	1	?	?	?	?	?	3	1	5	3	?	3	?	?	?	2	RJ	12-l0ci	NA	Haarlem	Haarlem	L4	Haarlem	L4_LAM	NA	NA
749	Lazzari1i2007_188	2	?	?	2	3	4	3	?	1	?	?	?	?	?	3	1	5	3	?	3	?	?	?	2	RJ	12-l0ci	NA	Haarlem	Haarlem	L4	Haarlem	L4_LAM	NA	NA
751	Vas1cell0s2014_BRA1620090C4772	1	3	4	2	4	4	3	3	2	2	2	4	1	2	6	1	5	3	2	4	2	2	2	2	RJ	24-l0ci	NA	LAM	LAM	L4_LAM	LAM	L4_LAM	NA	NA
752	Vas1cell0s2014_BRA1620080C7674	2	4	4	3	1	4	2	3	2	3	2	4	1	1	6	1	5	3	5	3	2	7	2	2	RJ	24-l0ci	NA	LAM	LAM	L4_LAM	LAM	L4_LAM	NA	NA
753	Vas1cell0s2014_BRA1620090C2754	2	4	4	2	1	2	2	3	2	4	2	4	1	1	6	1	4	3	6	3	2	?	1	2	RJ	24-l0ci	NA	LAM	LAM	L4_LAM	LAM	L4_LAM	NA	NA
754	Vas1cell0s2014_BRA1620090C3275	2	4	4	2	1	4	?	3	2	3	2	2	1	2	6	1	5	2	3	3	2	1	3	2	RJ	24-l0ci	NA	LAM	LAM	L4_LAM	LAM	L4_LAM	NA	NA
757	Vas1cell0s2014_BRA1620080C6818	2	3	4	2	1	4	2	3	2	4	1	4	1	1	6	1	5	3	4	3	2	1	3	2	RJ	24-l0ci	NA	LAM	LAM	L4_LAM	LAM	L4_LAM	NA	NA
758	Vas1cell0s2014_BRA1620081C7117	2	3	2	2	1	4	3	3	2	4	2	4	2	2	6	1	5	3	1	3	2	4	2	1	RJ	24-l0ci	NA	LAM	LAM	L4_LAM	LAM	L4_LAM	NA	NA
759	Vas1cell0s2014_BRA1620080C7717	1	3	4	2	2	4	?	3	2	2	2	4	1	2	7	1	5	3	3	2	2	3	3	2	RJ	24-l0ci	NA	LAM	LAM	L4_LAM	LAM	L4_LAM	NA	NA
760	Vas1cell0s2014_BRA1620080C6644	2	4	4	2	1	3	3	3	2	?	2	4	1	1	6	1	5	3	?	3	2	2	3	3	RJ	24-l0ci	NA	LAM	LAM	L4_LAM	LAM	L4_LAM	NA	NA
762	Vas1cell0s2014_BRA1620080C6918	2	3	2	2	2	4	3	3	2	4	2	4	2	2	6	1	5	3	1	3	2	4	2	1	RJ	24-l0ci	NA	LAM	LAM	L4_LAM	LAM	L4_LAM	NA	NA
763	Vas1cell0s2014_BRA1620080C7285	1	2	3	2	7	4	2	2	2	2	2	4	1	2	6	1	6	2	3	2	2	7	3	2	RJ	24-l0ci	NA	LAM	LAM	L4_LAM	LAM	L4_LAM	NA	NA
764	Vas1cell0s2014_BRA1620080c0821	2	4	4	2	1	2	1	3	2	4	2	4	1	1	4	1	4	2	5	3	2	7	2	2	RJ	24-l0ci	NA	LAM	LAM	L4_LAM	LAM	L4_LAM	NA	NA
765	Vas1cell0s2014_BRA1620080C1755	2	4	4	2	1	4	2	3	2	2	2	4	1	2	5	1	6	3	3	3	2	6	2	2	RJ	24-l0ci	NA	LAM	LAM	L4_LAM	LAM	L4_LAM	NA	NA
766	Vas1cell0s2014_BRA1620080C0825	2	4	4	2	1	?	?	3	2	2	2	4	1	1	4	1	4	2	5	?	2	7	?	2	RJ	24-l0ci	NA	LAM	LAM	L4_LAM	LAM	L4_LAM	NA	NA
772	Vas1cell0s2014_BRA1620090C2142	2	4	4	2	1	4	1	3	2	3	2	4	1	1	6	1	3	2	3	3	2	?	2	2	RJ	24-l0ci	NA	LAM	LAM	L4_LAM	LAM	L4_LAM	NA	NA
773	Vas1cell0s2014_BRA1620090C2142A2	2	2	3	2	1	4	1	0	2	2	2	4	1	1	6	1	3	2	3	2	2	4	2	2	RJ	24-l0ci	NA	LAM	LAM	L4_LAM	LAM	L4_LAM	NA	NA
774	Vas1cell0s2014_BRA1620090C2454	2	3	4	2	1	4	2	3	2	3	2	4	1	1	6	1	4	2	5	3	2	6	2	2	RJ	24-l0ci	NA	LAM	LAM	L4_LAM	LAM	L4_LAM	NA	NA
776	Vas1cell0s2014_BRA1620090C2485	1	3	6	2	4	4	2	0	2	2	2	4	1	2	6	1	4	3	3	2	2	2	2	2	RJ	24-l0ci	NA	LAM	LAM	L4_LAM	LAM	L4_LAM	NA	NA
777	Vas1cell0s2014_BRA1620090C2767	2	4	4	2	1	3	2	3	2	4	2	5	1	1	6	1	4	3	5	3	2	5	2	2	RJ	24-l0ci	NA	LAM	LAM	L4_LAM	LAM	L4_LAM	NA	NA
780	Vas1cell0s2014_BRA1620080C7307	1	3	5	2	2	4	3	2	2	2	2	4	1	2	6	1	6	3	3	2	2	7	2	2	RJ	24-l0ci	NA	LAM	LAM	L4_LAM	LAM	L4_LAM	NA	NA
781	Vas1cell0s2014_BRA1620090C2213A2	2	4	4	2	3	4	3	2	2	3	2	4	2	?	6	1	3	3	1	3	2	3	2	1	RJ	24-l0ci	NA	LAM	LAM	L4_LAM	LAM	L4_LAM	NA	NA
785	Vas1cell0s2014_BRA1620082C6741A2	2	3	4	2	1	4	2	3	2	4	2	4	1	2	6	1	5	3	3	3	2	5	2	2	RJ	24-l0ci	NA	LAM	LAM	L4_LAM	LAM	L4_LAM	NA	NA
786	Vas1cell0s2014_BRA1620080C2271	2	3	4	2	1	3	1	3	2	2	2	4	1	1	6	1	4	2	4	3	2	8	2	2	RJ	24-l0ci	NA	LAM	LAM	L4_LAM	LAM	L4_LAM	NA	NA
789	Vas1cell0s2014_BRA1620090C2170A2	2	4	4	2	3	4	3	2	2	3	2	4	2	?	6	1	3	3	1	3	2	3	2	1	RJ	24-l0ci	NA	LAM	LAM	L4_LAM	LAM	L4_LAM	NA	NA
792	Vas1cell0s2014_BRA1620080C1559	2	4	4	2	1	4	2	3	2	3	2	?	1	?	5	1	5	3	?	3	2	4	2	2	RJ	24-l0ci	NA	LAM	LAM	L4_LAM	LAM	L4_LAM	NA	NA
795	Vas1cell0s2014_BRA1620083C2349	2	0	4	2	1	3	1	3	2	3	2	4	1	1	6	1	4	2	5	3	2	8	2	0	RJ	24-l0ci	NA	LAM	LAM	L4_LAM	LAM	L4_LAM	NA	NA
796	Vas1cell0s2014_BRA1620090C2559	1	3	4	2	4	4	3	3	2	1	2	4	1	2	6	1	4	3	3	2	2	5	2	1	RJ	24-l0ci	NA	LAM	LAM	L4_LAM	LAM	L4_LAM	NA	NA
797	Vas1cell0s2014_BRA1620090C3554	1	1	4	2	1	3	2	3	2	2	2	5	1	2	6	1	5	3	3	3	2	4	2	2	RJ	24-l0ci	NA	LAM	LAM	L4_LAM	LAM	L4_LAM	NA	NA
798	Vas1cell0s2014_BRA1620080C7285A2	1	3	4	2	1	2	3	3	2	2	2	?	1	2	6	1	6	3	3	3	2	5	3	2	RJ	24-l0ci	NA	LAM	LAM	L4_LAM	LAM	L4_LAM	NA	NA
799	Vas1cell0s2014_BRA1620080C6711	2	5	4	2	5	4	2	3	2	3	2	4	1	1	6	1	5	3	5	3	2	1	2	?	RJ	24-l0ci	NA	LAM	LAM	L4_LAM	LAM	L4_LAM	NA	NA
801	Vas1cell0s2014_BRA1620080C0964	2	2	4	2	1	4	3	3	2	3	2	2	1	2	5	1	1	3	4	3	2	5	3	2	RJ	24-l0ci	NA	LAM	LAM	L4_LAM	LAM	L4_LAM	NA	NA
802	Vas1cell0s2014_BRA1620090C1772A2	2	3	4	2	1	4	3	2	2	3	1	4	4	3	5	1	6	3	3	2	2	5	3	2	RJ	24-l0ci	NA	LAM	LAM	L4_H1-2	Haarlem	L4_LAM	NA	NA
803	Vas1cell0s2014_BRA1620080C7516	2	4	4	2	1	?	?	2	2	4	2	4	1	2	6	1	?	3	2	2	2	?	2	2	RJ	24-l0ci	NA	LAM	LAM	L4_LAM	LAM	L4_LAM	NA	NA
805	Vas1cell0s2014_BRA1620090C2046	1	3	4	2	2	4	3	3	1	2	1	2	1	3	6	1	3	3	3	2	2	3	2	2	RJ	24-l0ci	NA	LAM	LAM	L4_LAM	LAM	L4_LAM	NA	NA
808	Vas1cell0s2014_BRA1620080C0879	2	4	3	2	1	4	1	3	1	2	2	4	1	2	5	1	7	3	3	3	2	6	3	?	RJ	24-l0ci	NA	LAM	LAM	L4_LAM	LAM	L4_LAM	NA	NA
809	Vas1cell0s2014_BRA1620080C1318	2	4	4	2	1	2	2	3	2	3	2	4	1	2	5	1	5	3	2	3	2	4	2	2	RJ	24-l0ci	NA	LAM	LAM	L4_LAM	LAM	L4_LAM	NA	NA
810	Vas1cell0s2014_BRA1620080C1358	2	3	3	2	1	2	3	2	2	2	1	4	1	2	5	1	5	3	3	1	2	7	2	2	RJ	24-l0ci	NA	LAM	LAM	L4_LAM	LAM	L4_LAM	NA	NA
814	Vas1cell0s2014_BRA1620080C1753	2	3	4	2	1	4	1	3	2	2	2	4	1	2	5	1	6	3	3	3	2	6	2	2	RJ	24-l0ci	NA	LAM	LAM	L4_LAM	LAM	L4_LAM	NA	NA
819	Vas1cell0s2014_BRA1620080C4991	1	3	4	2	6	5	3	3	2	2	2	4	1	2	6	1	5	3	3	3	2	1	3	2	RJ	24-l0ci	NA	NA	NA	NA	LAM	L4_LAM	NA	NA
821	Vas1cell0s2014_BRA1620080C6949	2	3	2	2	3	4	3	3	2	4	2	4	2	2	6	1	5	3	1	3	2	4	2	1	RJ	24-l0ci	NA	NA	NA	NA	LAM	L4_LAM	NA	NA
823	Vas1cell0s2014_BRA1620080C6496	2	4	4	2	1	2	2	3	2	2	2	4	1	1	6	1	5	3	4	3	2	1	2	1	RJ	24-l0ci	NA	NA	NA	NA	LAM	L4_LAM	NA	NA
824	Vas1cell0s2014_BRA1620080C1543	2	4	4	2	1	4	2	3	2	3	2	4	1	2	5	1	5	3	2	3	2	4	2	2	RJ	24-l0ci	NA	NA	NA	NA	LAM	L4_LAM	NA	NA
827	Vas1cell0s2014_BRA1620090C2519	1	4	6	2	4	4	2	3	2	2	2	4	1	2	6	1	4	3	3	2	2	2	2	2	RJ	24-l0ci	NA	NA	NA	NA	LAM	L4_LAM	NA	NA
830	Vas1cell0s2014_BRA1620080c0817	2	4	4	2	1	2	1	3	2	4	2	4	1	1	4	1	4	2	5	3	2	4	2	2	RJ	24-l0ci	NA	NA	NA	NA	LAM	L4_LAM	NA	NA
831	Vas1cell0s2014_BRA1620080C6921	2	3	2	2	3	4	3	3	2	4	2	4	2	2	6	1	5	3	1	3	2	4	2	1	RJ	24-l0ci	NA	NA	NA	NA	LAM	L4_LAM	NA	NA
832	Vas1cell0s2014_BRA1620084C0963	2	4	4	2	6	4	2	3	2	2	2	4	1	2	5	1	1	3	3	3	2	5	3	?	RJ	24-l0ci	NA	NA	NA	NA	LAM	L4_LAM	NA	NA
833	Vas1cell0s2014_BRA1620090C1473	2	4	4	2	1	3	3	2	2	3	2	4	1	1	5	1	5	3	5	3	2	6	3	?	RJ	24-l0ci	NA	NA	NA	NA	LAM	L4_LAM	NA	NA
835	Vas1cell0s2014_BRA1620080C2314	2	5	3	2	1	3	1	2	2	2	2	4	1	1	6	1	4	2	4	3	2	4	2	2	RJ	24-l0ci	NA	NA	NA	NA	LAM	L4_LAM	NA	NA
836	Vas1cell0s2014_BRA1620080c7823	2	5	4	2	5	?	?	4	1	2	2	4	1	2	?	1	4	1	3	2	2	?	2	2	RJ	24-l0ci	NA	NA	NA	NA	LAM	L4_LAM	NA	NA
839	Vas1cell0s2014_BRA1620080C6582	2	7	4	2	3	3	3	3	2	4	2	2	2	2	6	1	5	3	3	3	2	4	2	1	RJ	24-l0ci	NA	NA	NA	NA	LAM	L4_LAM	NA	NA
840	Vas1cell0s2014_BRA1620090C2629	1	3	2	2	5	4	3	3	2	1	1	?	1	?	6	1	4	3	?	3	2	7	3	2	RJ	24-l0ci	NA	NA	NA	NA	LAM	L4_LAM	NA	NA
841	Vas1cell0s2014_BRA1620080C7270	2	4	4	2	1	?	2	3	2	4	2	4	1	1	6	1	5	3	3	3	2	6	2	2	RJ	24-l0ci	NA	NA	NA	NA	LAM	L4_LAM	NA	NA
843	Vas1cell0s2014_BRA1620090C2537	1	3	4	2	1	4	3	3	2	2	2	4	1	1	6	1	4	3	5	3	2	7	3	2	RJ	24-l0ci	NA	NA	NA	NA	LAM	L4_LAM	NA	NA
844	Vas1cell0s2014_BRA1620090C0730	2	2	4	2	1	4	?	2	2	?	2	4	1	2	3	1	5	3	3	2	2	5	?	2	RJ	24-l0ci	NA	NA	NA	NA	LAM	L4_LAM	NA	NA
845	Vas1cell0s2014_BRA1620080C2028	1	4	4	2	2	3	3	3	2	2	2	4	1	2	5	1	5	3	?	3	2	3	2	2	RJ	24-l0ci	NA	NA	NA	NA	LAM	L4_LAM	NA	NA
846	Vas1cell0s2014_BRA1620080C2270	1	3	4	2	0	4	3	3	2	1	2	4	1	2	6	1	4	2	3	2	2	6	2	2	RJ	24-l0ci	NA	NA	NA	NA	LAM	L4_LAM	NA	NA
848	Vas1cell0s2014_BRA1620080C1559A2	2	4	4	2	1	4	2	3	2	3	2	4	1	2	5	1	5	3	2	3	2	4	2	2	RJ	24-l0ci	NA	NA	NA	NA	LAM	L4_LAM	NA	NA
849	Vas1cell0s2014_BRA1620090C2226A2	2	4	4	2	3	4	3	2	2	3	2	4	2	?	6	1	3	3	1	3	2	3	2	1	RJ	24-l0ci	NA	NA	NA	NA	LAM	L4_LAM	NA	NA
850	Vas1cell0s2014_BRA1620092C0143	2	3	4	2	?	4	2	3	2	1	2	4	1	2	2	1	4	3	3	3	2	1	2	2	RJ	24-l0ci	NA	NA	NA	NA	LAM	L4_LAM	NA	NA
851	Vas1cell0s2014_BRA1620084C0438	2	2	3	2	1	4	0	2	1	2	2	4	1	2	3	1	5	3	3	3	2	4	2	2	RJ	24-l0ci	NA	NA	NA	NA	LAM	L4_LAM	NA	NA
852	Vas1cell0s2014_BRA1620090C0669A2	2	4	2	2	1	2	3	3	2	2	2	4	1	2	3	1	5	3	3	2	2	4	2	2	RJ	24-l0ci	NA	NA	NA	NA	LAM	L4_LAM	NA	NA
855	Vas1cell0s2014_BRA1620090C1057	2	4	4	2	1	4	2	3	2	2	2	4	1	2	5	1	3	3	3	3	3	2	2	2	RJ	24-l0ci	NA	NA	NA	NA	LAM	L4_LAM	NA	NA
858	Vas1cell0s2014_BRA1620080C2105	2	4	4	2	3	3	3	3	1	3	2	4	2	2	6	1	5	3	1	4	2	4	2	1	RJ	24-l0ci	NA	NA	NA	NA	LAM	L4_LAM	NA	NA
860	Vas1cell0s2014_BRA1620094C2768	2	3	4	2	4	4	3	3	2	1	2	4	1	2	6	1	4	3	3	2	2	6	2	2	RJ	24-l0ci	NA	NA	NA	NA	LAM	L4_LAM	NA	NA
861	Vas1cell0s2014_BRA1620090C4641	1	3	3	2	2	4	3	3	2	1	2	4	1	2	6	1	5	3	3	3	2	0	3	2	RJ	24-l0ci	NA	NA	NA	NA	LAM	L4_LAM	NA	NA
862	Vas1cell0s2014_BRA1620080C7080	2	0	4	2	6	4	3	2	2	2	1	4	1	2	6	1	5	3	3	?	2	7	2	2	RJ	24-l0ci	NA	NA	NA	NA	LAM	L4_LAM	NA	NA
863	Vas1cell0s2014_BRA1620080C7670A2	1	5	4	3	2	2	3	5	2	2	2	4	1	2	6	1	4	3	3	2	2	6	2	3	RJ	24-l0ci	NA	NA	NA	NA	LAM	L4_LAM	NA	NA
864	Vas1cell0s2014_BRA1620080C7891	2	4	3	2	1	5	?	2	2	2	2	4	1	2	3	2	2	3	1	1	2	2	4	4	RJ	24-l0ci	NA	NA	NA	NA	LAM	L4_LAM	NA	NA
865	Vas1cell0s2014_BRA1620080C0818	2	4	4	2	1	2	1	3	2	4	2	4	1	1	4	1	4	2	5	3	2	7	2	2	RJ	24-l0ci	NA	NA	NA	NA	LAM	L4_LAM	NA	NA
867	Vas1cell0s2014_BRA1620090C2707	2	4	4	2	1	2	2	3	2	4	2	4	1	1	6	1	4	3	6	3	2	?	2	2	RJ	24-l0ci	NA	NA	NA	NA	LAM	L4_LAM	NA	NA
868	Vas1cell0s2014_BRA1620090C3165	2	4	4	2	1	2	3	3	2	2	2	4	1	2	6	1	5	2	3	2	1	7	2	2	RJ	24-l0ci	NA	NA	NA	NA	LAM	L4_LAM	NA	NA
873	Vas1cell0s2014_BRA1620080C6689	2	4	4	2	1	4	2	3	2	3	2	4	1	1	6	1	5	3	4	3	2	1	2	2	RJ	24-l0ci	NA	NA	NA	NA	LAM	L4_LAM	NA	NA
874	Vas1cell0s2014_BRA1620090C3259	2	4	4	2	1	4	1	2	2	5	2	4	1	2	6	1	5	2	3	3	2	1	2	2	RJ	24-l0ci	NA	NA	NA	NA	LAM	L4_LAM	NA	NA
877	Vas1cell0s2014_BRA1620090C2528	1	3	4	2	4	4	3	3	2	1	2	4	1	2	6	1	4	3	3	2	2	6	2	4	RJ	24-l0ci	NA	NA	NA	NA	LAM	L4_LAM	NA	NA
878	Vas1cell0s2014_BRA1620080C1755A2	2	4	4	2	1	4	2	3	2	2	2	4	1	2	5	1	6	3	3	3	2	6	2	2	RJ	24-l0ci	NA	NA	NA	NA	LAM	L4_LAM	NA	NA
880	Vas1cell0s2014_BRA1620080C2108	2	4	4	2	6	4	3	3	1	2	2	4	2	2	6	1	5	3	3	2	2	4	2	2	RJ	24-l0ci	NA	NA	NA	NA	LAM	L4_LAM	NA	NA
881	Vas1cell0s2014_BRA1620082C6790	2	4	4	2	1	4	2	3	2	2	2	4	1	1	6	1	5	3	2	3	2	7	2	3	RJ	24-l0ci	NA	NA	NA	NA	LAM	L4_LAM	NA	NA
885	Vas1cell0s2014_BRA1620080C0665	2	4	4	2	1	2	1	3	2	4	2	4	1	1	3	1	4	2	5	3	2	1	2	2	RJ	24-l0ci	NA	NA	NA	NA	LAM	L4_LAM	NA	NA
887	Vas1cell0s2014_BRA1620080C1427	2	4	2	2	1	3	3	3	2	3	2	4	1	4	5	1	5	3	2	3	2	4	2	2	RJ	24-l0ci	NA	NA	NA	NA	LAM	L4_LAM	NA	NA
888	Vas1cell0s2014_BRA1620082C2104	1	3	4	2	1	4	3	3	1	2	2	4	1	2	6	1	4	3	3	2	2	1	2	2	RJ	24-l0ci	NA	NA	NA	NA	LAM	L4_LAM	NA	NA
889	Vas1cell0s2014_BRA1620080C7321	2	4	4	2	2	4	3	3	2	3	2	4	2	2	6	1	6	3	1	3	2	4	2	1	RJ	24-l0ci	NA	NA	NA	NA	LAM	L4_LAM	NA	NA
894	Vas1cell0s2014_BRA1620090C3537	1	4	4	2	4	3	2	3	2	6	2	4	1	2	6	1	5	3	3	2	2	7	2	2	RJ	24-l0ci	NA	NA	NA	NA	LAM	L4_LAM	NA	NA
896	Vas1cell0s2014_BRA1620082C6552	2	1	4	2	1	3	2	3	2	2	2	5	1	2	6	1	5	3	3	2	2	4	2	2	RJ	24-l0ci	NA	NA	NA	NA	LAM	L4_LAM	NA	NA
897	Vas1cell0s2014_BRA1620080C6563	2	3	4	2	1	3	2	2	2	3	1	4	1	1	6	1	5	3	4	3	2	6	3	2	RJ	24-l0ci	NA	NA	NA	NA	LAM	L4_LAM	NA	NA
900	Vas1cell0s2014_BRA1620080C8123	1	3	4	2	1	2	3	3	2	2	2	4	1	2	6	2	5	1	3	2	2	4	2	2	RJ	24-l0ci	NA	NA	NA	NA	LAM	L4_LAM	NA	NA
905	Vas1cell0s2014_BRA1620080C4509	1	3	4	2	1	3	3	3	2	2	2	4	1	2	6	1	5	3	3	4	2	5	3	2	RJ	24-l0ci	NA	NA	NA	NA	LAM	L4_LAM	NA	NA
906	Vas1cell0s2014_BRA1620080C6655	2	3	4	2	1	3	3	3	2	2	2	5	1	2	6	1	5	3	3	3	2	5	3	2	RJ	24-l0ci	NA	NA	NA	NA	LAM	L4_LAM	NA	NA
907	Vas1cell0s2014_BRA1620080C7448	2	1	4	2	1	3	2	3	2	2	2	5	1	2	6	1	7	3	3	3	2	4	2	2	RJ	24-l0ci	NA	NA	NA	NA	LAM	L4_LAM	NA	NA
911	Vas1cell0s2014_BRA1620090C286SN	2	3	4	2	7	4	3	2	2	2	2	4	1	2	6	1	5	1	3	1	2	7	2	7	RJ	24-l0ci	NA	NA	NA	NA	LAM	L4_LAM	NA	NA
912	Vas1cell0s2014_BRA1620080C8679	1	2	3	2	1	4	3	3	1	3	2	2	1	2	6	?	5	3	3	2	2	3	1	2	RJ	24-l0ci	NA	NA	NA	NA	LAM	L4_LAM	NA	NA
915	Vas1cell0s2014_BRA1620083C7157	2	4	4	2	3	4	3	3	2	2	2	6	1	2	6	1	5	3	3	2	1	7	2	2	RJ	24-l0ci	NA	NA	NA	NA	LAM	L4_LAM	NA	NA
916	Vas1cell0s2014_BRA1620090C0855	3	3	4	2	2	4	1	2	2	4	2	4	1	2	4	1	5	3	3	2	4	3	2	2	RJ	24-l0ci	NA	NA	NA	NA	LAM	L4_LAM	NA	NA
922	Vas1cell0s2014_BRA1620080C7765	2	4	3	2	1	3	3	2	2	3	2	4	1	2	8	1	4	2	6	3	2	1	3	2	RJ	24-l0ci	NA	NA	NA	NA	LAM	L4_LAM	NA	NA
923	Vas1cell0s2014_BRA1620080C0810	2	4	4	2	1	?	2	2	2	2	2	4	1	2	3	1	5	3	3	?	2	3	3	2	RJ	24-l0ci	NA	NA	NA	NA	LAM	L4_LAM	NA	NA
924	Vas1cell0s2014_BRA1620080C1551	2	4	4	2	1	4	2	3	2	3	2	4	1	2	5	1	5	3	2	3	2	4	2	2	RJ	24-l0ci	NA	NA	NA	NA	LAM	L4_LAM	NA	NA
926	Vas1cell0s2014_BRA1620092C3501A2	1	4	4	2	4	2	3	3	2	2	2	4	1	2	6	1	5	3	3	2	2	7	2	2	RJ	24-l0ci	NA	NA	NA	NA	LAM	L4_LAM	NA	NA
928	Vas1cell0s2014_BRA1620090C2463	2	3	4	2	1	4	3	1	2	1	2	4	1	1	6	1	4	2	3	?	2	2	2	2	RJ	24-l0ci	NA	NA	NA	NA	LAM	L4_LAM	NA	NA
930	Vas1cell0s2014_BRA1620092C3501	1	3	6	2	4	2	3	3	2	2	2	4	1	2	6	1	5	3	3	5	2	5	2	2	RJ	24-l0ci	NA	NA	NA	NA	LAM	L4_LAM	NA	NA
932	Vas1cell0s2014_BRA1620080C1754	2	4	5	2	1	4	2	3	2	2	2	4	1	2	5	1	6	3	3	3	2	6	2	2	RJ	24-l0ci	NA	NA	NA	NA	LAM	L4_LAM	NA	NA
934	Vas1cell0s2014_BRA1620090C0669	2	2	4	2	4	2	2	3	2	2	2	4	1	2	3	1	5	3	3	2	2	5	2	2	RJ	24-l0ci	NA	NA	NA	NA	LAM	L4_LAM	NA	NA
936	Vas1cell0s2014_BRA1620090C0696	2	3	3	2	1	4	3	3	2	4	2	2	1	2	3	1	5	3	3	3	2	5	3	2	RJ	24-l0ci	NA	NA	NA	NA	LAM	L4_LAM	NA	NA
937	Vas1cell0s2014_BRA1620090C0807	2	4	4	2	3	5	3	2	2	2	2	2	1	2	3	1	5	3	3	2	2	5	2	2	RJ	24-l0ci	NA	NA	NA	NA	LAM	L4_LAM	NA	NA
938	Vas1cell0s2014_BRA1620092C1210	1	4	4	2	1	?	?	3	2	3	2	4	1	1	5	1	4	?	?	3	2	1	2	2	RJ	24-l0ci	NA	NA	NA	NA	LAM	L4_LAM	NA	NA
939	Vas1cell0s2014_BRA1620080C6552A2	2	1	4	2	1	3	2	3	2	2	2	5	1	2	6	1	5	3	3	3	2	3	2	2	RJ	24-l0ci	NA	NA	NA	NA	LAM	L4_LAM	NA	NA
942	Vas1cell0s2014_BRA1620080C1579	2	4	2	2	1	4	2	1	2	2	2	4	1	2	5	1	5	3	3	3	6	7	?	3	RJ	24-l0ci	NA	NA	NA	NA	LAM	L4_LAM	NA	NA
944	Vas1cell0s2014_BRA1620082C6697	2	3	4	2	1	4	2	3	2	3	2	4	1	4	6	1	5	3	5	3	2	7	2	2	RJ	24-l0ci	NA	NA	NA	NA	LAM	L4_LAM	NA	NA
945	Vas1cell0s2014_BRA1620080C0901	2	3	2	2	?	4	1	3	2	2	2	4	2	?	5	1	1	3	3	0	2	2	2	1	RJ	24-l0ci	NA	NA	NA	NA	LAM	L4_LAM	NA	NA
946	Vas1cell0s2014_BRA1620090C2144	2	4	4	2	1	4	1	0	2	3	2	4	1	1	6	1	3	3	3	3	2	6	2	2	RJ	24-l0ci	NA	NA	NA	NA	LAM	L4_LAM	NA	NA
947	Vas1cell0s2014_BRA1620090C2159	2	4	4	2	4	4	2	2	2	3	2	4	2	2	6	1	3	3	1	3	2	7	0	4	RJ	24-l0ci	NA	NA	NA	NA	LAM	L4_LAM	NA	NA
950	Vas1cell0s2014_BRA1620092C2126	1	3	4	2	1	2	4	2	2	4	2	4	1	2	6	1	1	3	3	2	2	?	4	2	RJ	24-l0ci	NA	NA	NA	NA	LAM	L4_LAM	NA	NA
953	Vas1cell0s2014_BRA1620082C6741	2	4	4	2	1	4	2	3	2	3	2	4	1	1	6	1	5	3	5	3	2	6	2	2	RJ	24-l0ci	NA	NA	NA	NA	LAM	L4_LAM	NA	NA
956	Vas1cell0s2014_BRA1620091C0057	2	3	4	2	4	4	3	2	2	3	2	4	1	2	1	1	6	3	3	3	3	3	3	0	RJ	24-l0ci	NA	NA	NA	NA	LAM	L4_LAM	NA	NA
959	Vas1cell0s2014_BRA1620092C3237	2	4	4	2	1	4	1	3	2	4	2	4	1	1	6	1	5	2	5	3	2	7	3	2	RJ	24-l0ci	NA	NA	NA	NA	LAM	L4_LAM	NA	NA
960	Vas1cell0s2014_BRA1620080C1572	2	4	4	2	1	4	2	3	2	3	2	4	1	2	5	1	5	3	2	3	2	4	2	2	RJ	24-l0ci	NA	NA	NA	NA	LAM	L4_LAM	NA	NA
961	Vas1cell0s2014_BRA1620090C1733	2	?	4	2	1	5	?	1	2	?	2	4	1	2	5	1	5	3	2	3	2	?	2	2	RJ	24-l0ci	NA	NA	NA	NA	LAM	L4_LAM	NA	NA
962	Vas1cell0s2014_BRA1620080C6582A2	2	3	2	2	4	3	3	3	2	3	2	4	2	2	6	1	5	3	3	3	2	6	3	?	RJ	24-l0ci	NA	NA	NA	NA	LAM	L4_LAM	NA	NA
966	Vas1cell0s2014_BRA1620080C0265	2	4	2	2	1	5	3	2	1	1	2	2	1	2	3	1	4	3	3	3	2	5	2	2	RJ	24-l0ci	NA	NA	NA	NA	LAM	L4_LAM	NA	NA
968	Vas1cell0s2014_BRA1620080C7195	2	4	4	2	3	5	2	3	2	2	2	4	1	1	6	1	5	3	5	3	2	1	2	2	RJ	24-l0ci	NA	NA	NA	NA	LAM	L4_LAM	NA	NA
972	Tatara2019_00043	1	2	4	2	2	4	4	4	2	2	2	5	1	3	6	2	5	3	3	2	2	6	2	2	RR	24-l0ci	NA	NA	NA	NA	LAM	L4_LAM	NA	NA
973	Tatara2019_00061	1	2	4	2	2	4	3	3	2	1	2	5	1	2	4	1	6	4	3	2	2	2	2	2	RR	24-l0ci	NA	NA	NA	NA	LAM	L4_LAM	NA	NA
974	Tatara2019_00071	2	3	4	2	1	4	4	2	2	3	2	5	1	2	6	1	8	3	3	3	2	4	2	2	RR	24-l0ci	NA	NA	NA	NA	LAM	L4_LAM	NA	NA
976	Tatara2019_00101	2	3	4	2	1	4	1	3	2	2	2	5	1	1	6	1	3	2	3	3	2	9	2	2	RR	24-l0ci	NA	NA	NA	NA	LAM	L4_LAM	NA	NA
977	Tatara2019_00146	1	2	2	2	4	4	3	3	2	2	2	5	1	2	6	1	4	3	3	2	2	6	2	2	RR	24-l0ci	NA	NA	NA	NA	LAM	L4_LAM	NA	NA
979	Tatara2019_00174	1	4	4	2	2	4	3	3	2	2	2	5	1	2	6	1	5	3	3	2	2	5	2	2	RR	24-l0ci	NA	NA	NA	NA	LAM	L4_LAM	NA	NA
980	Tatara2019_00204	1	2	5	2	2	4	3	4	2	2	2	5	1	2	6	1	5	3	3	2	2	7	2	2	RR	24-l0ci	NA	NA	NA	NA	LAM	L4_LAM	NA	NA
982	Tatara2019_00303	2	3	4	2	1	4	2	3	2	3	2	5	1	2	2	1	6	3	3	3	2	9	2	2	RR	24-l0ci	NA	NA	NA	NA	LAM	L4_LAM	NA	NA
985	Tatara2019_00333	2	3	4	2	1	4	2	3	2	2	1	5	1	1	6	1	5	3	5	3	2	7	2	2	RR	24-l0ci	NA	NA	NA	NA	LAM	L4_LAM	NA	NA
986	Tatara2019_00387	1	3	4	2	2	4	3	3	2	2	2	5	1	2	6	1	2	3	3	2	2	4	2	2	RR	24-l0ci	NA	NA	NA	NA	LAM	L4_LAM	NA	NA
989	Tatara2019_00449	1	3	4	2	2	4	3	4	2	2	2	5	1	3	6	1	5	3	3	2	2	7	2	2	RR	24-l0ci	NA	NA	NA	NA	LAM	L4_LAM	NA	NA
990	Tatara2019_00468	1	3	4	2	2	4	3	3	2	2	2	5	1	2	6	1	4	3	3	2	2	7	2	2	RR	24-l0ci	NA	NA	NA	NA	LAM	L4_LAM	NA	NA
993	Tatara2019_00631	2	4	4	2	1	4	2	3	2	2	2	5	1	2	5	1	6	3	3	3	2	6	2	2	RR	24-l0ci	NA	NA	NA	NA	LAM	L4_LAM	NA	NA
994	Tatara2019_00651	1	3	2	2	4	4	3	3	2	2	2	5	1	2	6	1	4	3	3	2	2	6	2	2	RR	24-l0ci	NA	NA	NA	NA	LAM	L4_LAM	NA	NA
995	Tatara2019_00659	1	3	4	2	2	4	3	3	2	2	2	5	1	2	6	1	2	3	3	2	2	4	2	2	RR	24-l0ci	NA	NA	NA	NA	LAM	L4_LAM	NA	NA
997	Tatara2019_00767	2	3	2	2	3	4	3	3	2	4	2	5	2	2	6	1	5	3	1	2	1	4	2	2	RR	24-l0ci	NA	NA	NA	NA	LAM	L4_LAM	NA	NA
999	Tatara2019_00785	1	4	4	2	2	4	3	3	2	2	2	4	1	2	6	1	5	3	3	2	2	5	2	2	RR	24-l0ci	NA	NA	NA	NA	LAM	L4_LAM	NA	NA
1000	Tatara2019_00804	2	4	3	2	1	4	3	3	2	2	2	5	1	2	6	1	6	3	3	3	2	7	0	2	RR	24-l0ci	NA	NA	NA	NA	LAM	L4_LAM	NA	NA
1002	Tatara2019_00874	1	3	5	2	2	4	3	5	2	2	2	4	1	2	6	1	5	2	3	2	2	6	2	2	RR	24-l0ci	NA	NA	NA	NA	LAM	L4_LAM	NA	NA
1003	Tatara2019_00897	2	4	4	2	1	3	2	3	2	2	2	4	1	2	5	1	6	3	3	3	2	6	2	2	RR	24-l0ci	NA	NA	NA	NA	LAM	L4_LAM	NA	NA
1007	Tatara2019_01009	2	3	4	2	1	4	2	3	2	3	2	4	1	2	6	1	5	3	3	3	2	2	2	2	RR	24-l0ci	NA	NA	NA	NA	LAM	L4_LAM	NA	NA
1010	Tatara2019_01147	2	3	4	2	8	3	3	2	2	2	1	4	1	2	6	1	5	3	3	1	2	4	2	2	RR	24-l0ci	NA	NA	NA	NA	LAM	L4_LAM	NA	NA
1011	Tatara2019_01176	1	3	4	2	2	4	3	3	2	2	2	4	1	2	6	1	5	3	3	2	2	5	2	2	RR	24-l0ci	NA	NA	NA	NA	LAM	L4_LAM	NA	NA
1012	Tatara2019_01178	1	3	2	2	4	4	3	3	2	2	2	4	1	2	6	1	4	3	3	2	2	6	2	2	RR	24-l0ci	NA	NA	NA	NA	LAM	L4_LAM	NA	NA
1013	Tatara2019_01205	1	3	3	2	5	4	3	3	2	2	2	4	1	2	6	1	4	3	3	2	3	7	2	2	RR	24-l0ci	NA	NA	NA	NA	LAM	L4_LAM	NA	NA
1014	Tatara2019_01210	2	4	4	2	1	4	1	3	2	4	2	4	1	1	6	1	3	2	3	3	2	7	2	2	RR	24-l0ci	NA	NA	NA	NA	LAM	L4_LAM	NA	NA
1016	Tatara2019_01293	1	3	4	2	2	4	3	3	2	2	2	4	1	2	6	1	4	3	3	2	2	7	2	2	RR	24-l0ci	NA	NA	NA	NA	LAM	L4_LAM	NA	NA
1017	Tatara2019_01313	1	3	4	2	2	4	3	3	2	2	2	4	1	2	6	1	4	3	3	2	2	7	2	2	RR	24-l0ci	NA	NA	NA	NA	LAM	L4_LAM	NA	NA
1020	Tatara2019_01402	1	3	4	2	2	4	3	3	2	2	2	4	1	2	6	1	4	3	3	2	2	7	2	2	RR	24-l0ci	NA	NA	NA	NA	LAM	L4_LAM	NA	NA
1021	Tatara2019_01409	1	3	4	2	2	4	3	2	2	2	2	4	1	2	6	1	4	3	3	2	2	3	2	2	RR	24-l0ci	NA	NA	NA	NA	LAM	L4_LAM	NA	NA
1022	Tatara2019_01417	2	4	4	2	1	4	2	3	2	2	1	4	1	2	5	1	6	3	3	3	2	6	2	2	RR	24-l0ci	NA	NA	NA	NA	LAM	L4_LAM	NA	NA
1023	Tatara2019_01423	1	3	4	2	2	4	3	4	2	2	2	4	1	2	5	1	5	3	3	3	2	2	2	2	RR	24-l0ci	NA	NA	NA	NA	LAM	L4_LAM	NA	NA
1024	Tatara2019_01439	2	3	2	2	3	4	3	3	2	4	2	4	2	2	6	1	5	3	1	2	1	4	2	2	RR	24-l0ci	NA	NA	NA	NA	LAM	L4_LAM	NA	NA
1026	Tatara2019_01449	2	?	?	5	1	5	3	1	2	2	?	4	1	2	?	1	?	3	3	3	?	4	2	2	RR	24-l0ci	NA	NA	NA	NA	LAM	L4_LAM	NA	NA
1028	Tatara2019_01511	2	3	4	2	1	2	2	3	2	3	2	4	1	1	6	1	4	3	5	2	2	7	2	2	RR	24-l0ci	NA	NA	NA	NA	LAM	L4_LAM	NA	NA
1029	Tatara2019_01528	2	3	4	2	1	3	2	3	2	3	2	4	1	1	6	1	4	3	5	3	2	9	2	2	RR	24-l0ci	NA	NA	NA	NA	LAM	L4_LAM	NA	NA
1030	Tatara2019_01599	1	3	4	2	2	4	3	3	2	2	2	4	1	2	6	1	2	3	3	2	2	4	2	2	RR	24-l0ci	NA	NA	NA	NA	LAM	L4_LAM	NA	NA
1031	Tatara2019_01622	1	3	6	2	4	4	3	3	2	2	2	4	1	2	6	1	6	3	3	2	2	4	2	2	RR	24-l0ci	NA	NA	NA	NA	LAM	L4_LAM	NA	NA
1032	Tatara2019_01626	2	4	4	2	1	4	2	3	2	4	2	4	1	1	6	1	5	3	4	3	2	9	2	2	RR	24-l0ci	NA	NA	NA	NA	LAM	L4_LAM	NA	NA
1033	Tatara2019_01627	1	3	4	2	2	4	3	3	2	2	2	4	1	2	6	1	4	3	3	2	2	7	2	2	RR	24-l0ci	NA	NA	NA	NA	LAM	L4_LAM	NA	NA
1037	Tatara2019_01765	1	3	4	2	2	4	3	3	2	2	2	4	1	2	6	1	4	3	3	2	2	7	2	2	RR	24-l0ci	NA	NA	NA	NA	LAM	L4_LAM	NA	NA
1038	Tatara2019_01774	2	6	4	2	1	4	3	3	2	2	2	4	1	2	6	1	6	3	3	2	2	7	2	2	RR	24-l0ci	NA	NA	NA	NA	LAM	L4_LAM	NA	NA
1040	Tatara2019_01811	2	4	4	2	1	3	2	3	2	?	2	4	1	1	6	1	4	3	5	3	2	9	2	2	RR	24-l0ci	NA	NA	NA	NA	LAM	L4_LAM	NA	NA
1041	Tatara2019_01862	2	4	4	3	1	3	1	3	2	3	2	4	1	1	6	1	4	2	5	3	2	10	2	2	RR	24-l0ci	NA	NA	NA	NA	LAM	L4_LAM	NA	NA
1042	Tatara2019_01882	1	3	4	2	5	2	3	3	1	2	2	5	1	2	6	1	5	3	3	2	2	7	2	2	RR	24-l0ci	NA	NA	NA	NA	LAM	L4_LAM	NA	NA
1043	Tatara2019_01911	1	3	4	2	2	4	3	5	2	2	2	4	1	2	6	1	2	3	3	2	2	4	2	2	RR	24-l0ci	NA	NA	NA	NA	LAM	L4_LAM	NA	NA
1045	Tatara2019_01939	1	3	6	2	4	4	3	3	2	2	2	4	1	2	6	1	6	3	3	2	2	4	2	2	RR	24-l0ci	NA	NA	NA	NA	LAM	L4_LAM	NA	NA
1046	Tatara2019_01949	1	3	4	2	2	4	3	4	2	2	2	4	1	2	6	1	5	3	4	2	2	7	2	2	RR	24-l0ci	NA	NA	NA	NA	LAM	L4_LAM	NA	NA
1047	Tatara2019_02015	1	3	6	2	4	4	3	3	2	2	2	4	1	2	6	1	6	3	3	2	2	4	2	2	RR	24-l0ci	NA	NA	NA	NA	LAM	L4_LAM	NA	NA
1048	Tatara2019_02094	2	4	4	2	1	2	2	3	2	4	2	4	1	2	2	1	6	3	3	3	2	7	2	2	RR	24-l0ci	NA	NA	NA	NA	LAM	L4_LAM	NA	NA
1049	Tatara2019_02216	2	7	4	2	1	4	2	3	2	3	2	5	1	1	6	1	5	3	5	3	2	9	2	2	RR	24-l0ci	NA	NA	NA	NA	LAM	L4_LAM	NA	NA
1050	Tatara2019_02325	1	3	4	2	2	4	3	4	2	2	2	4	1	2	6	1	5	3	3	2	2	7	2	2	RR	24-l0ci	NA	NA	NA	NA	LAM	L4_LAM	NA	NA
1051	Tatara2019_02415	2	3	4	2	5	4	3	2	2	2	1	4	1	2	6	1	5	3	3	1	2	7	2	2	RR	24-l0ci	NA	NA	NA	NA	LAM	L4_LAM	NA	NA
1056	Vale1ça2012_16	2	?	?	2	3	4	3	?	2	?	?	?	?	?	7	1	5	2	?	3	?	?	?	3	RS	12-l0ci	NA	NA	NA	NA	Haarlem	L4_LAM	NA	NA
1057	Vale1ça2012_24	2	?	?	2	3	4	3	?	2	?	?	?	?	?	7	1	5	2	?	3	?	?	?	1	RS	12-l0ci	NA	NA	NA	NA	Haarlem	L4_LAM	NA	NA
1058	Vale1ça2012_36	2	?	?	2	3	4	3	?	2	?	?	?	?	?	6	1	5	2	?	3	?	?	?	2	RS	12-l0ci	NA	NA	NA	NA	Haarlem	L4_LAM	NA	NA
1059	Vale1ça2012_18	2	?	?	2	3	4	3	?	1	?	?	?	?	?	4	1	5	2	?	3	?	?	?	3	RS	12-l0ci	NA	NA	NA	NA	Haarlem	L4_LAM	NA	NA
1060	Vale1ça2012_30	2	?	?	2	3	4	3	?	3	?	?	?	?	?	6	1	5	3	?	3	?	?	?	2	RS	12-l0ci	NA	NA	NA	NA	Haarlem	L4_LAM	NA	NA
1061	Vale1ça2012_33	2	?	?	2	3	4	3	?	1	?	?	?	?	?	3	1	5	3	?	3	?	?	?	2	RS	12-l0ci	NA	NA	NA	NA	Haarlem	L4_LAM	NA	NA
1063	Vale1ça2012_23	2	?	?	2	2	4	3	?	2	?	?	?	?	?	7	1	6	2	?	3	?	?	?	1	RS	12-l0ci	NA	NA	NA	NA	LAM	L4_LAM	NA	NA
1080	Vale1ça2012_72	2	?	?	2	4	4	3	?	1	?	?	?	?	?	6	1	4	1	?	4	?	?	?	2	RS	12-l0ci	NA	NA	NA	NA	LAM	L4_LAM	NA	NA
1087	Vale1ça2012_84	2	?	?	2	5	4	3	?	2	?	?	?	?	?	5	1	5	1	?	3	?	?	?	1	RS	12-l0ci	NA	NA	NA	NA	LAM	L4_LAM	NA	NA
1096	Vale1ça2012_7	2	?	?	2	1	4	2	?	2	?	?	?	?	?	7	1	5	2	?	3	?	?	?	3	RS	12-l0ci	NA	NA	NA	NA	LAM	L4_LAM	NA	NA
1102	Vale1ça2012_14	2	?	?	2	1	4	2	?	2	?	?	?	?	?	6	1	6	2	?	3	?	?	?	1	RS	12-l0ci	NA	NA	NA	NA	LAM	L4_LAM	NA	NA
1103	Vale1ça2012_29	2	?	?	2	1	4	2	?	2	?	?	?	?	?	6	1	6	3	?	3	?	?	?	2	RS	12-l0ci	NA	NA	NA	NA	LAM	L4_LAM	NA	NA
1104	Vale1ça2012_31	2	?	?	2	1	4	2	?	2	?	?	?	?	?	6	1	6	3	?	3	?	?	?	2	RS	12-l0ci	NA	NA	NA	NA	LAM	L4_LAM	NA	NA
1105	Vale1ça2012_89	2	?	?	2	1	4	2	?	2	?	?	?	?	?	6	1	6	3	?	3	?	?	?	2	RS	12-l0ci	NA	NA	NA	NA	LAM	L4_LAM	NA	NA
1106	Vale1ça2012_82	2	?	?	2	1	4	2	?	2	?	?	?	?	?	5	1	6	3	?	3	?	?	?	2	RS	12-l0ci	NA	NA	NA	NA	LAM	L4_LAM	NA	NA
1108	Vale1ça2012_91	2	?	?	2	3	4	2	?	2	?	?	?	?	?	5	1	5	3	?	3	?	?	?	2	RS	12-l0ci	NA	NA	NA	NA	Haarlem	L4_LAM	NA	NA
1126	Vale1ça2012_47	2	?	?	2	1	4	1	?	3	?	?	?	?	?	5	1	6	3	?	3	?	?	?	1	RS	12-l0ci	NA	NA	NA	NA	LAM	L4_LAM	NA	NA
1127	Vale1ça2012_49	2	?	?	2	1	4	2	?	3	?	?	?	?	?	6	1	6	3	?	3	?	?	?	1	RS	12-l0ci	NA	NA	NA	NA	LAM	L4_LAM	NA	NA
1129	Vale1ça2012_66	2	?	?	2	1	4	3	?	3	?	?	?	?	?	6	1	6	4	?	3	?	?	?	2	RS	12-l0ci	NA	NA	NA	NA	LAM	L4_LAM	NA	NA
1131	Vale1ça2012_67	2	?	?	2	2	4	3	?	3	?	?	?	?	?	5	1	7	3	?	3	?	?	?	2	RS	12-l0ci	NA	NA	NA	NA	LAM	L4_LAM	NA	NA
1133	Vale1ça2012_53	2	?	?	2	2	4	2	?	3	?	?	?	?	?	4	1	5	4	?	3	?	?	?	3	RS	12-l0ci	NA	NA	NA	NA	LAM	L4_LAM	NA	NA
1141	Vale1ça2012_87	0	?	?	2	7	5	3	?	2	?	?	?	?	?	6	1	6	2	?	3	?	?	?	3	RS	12-l0ci	NA	NA	NA	NA	Haarlem	L4_LAM	NA	NA
1150	Oelema112011_RGS9500	2	2	2	2	3	4	4	2	2	1	2	4	2	2	5	1	5	3	3	3	3	8	2	2	RS	24-l0ci	NA	NA	NA	NA	LAM	L4_LAM	NA	NA
1156	Oelema112011_RGS053_SP	2	1	2	2	4	4	3	3	2	4	2	4	2	2	6	1	5	3	1	3	1	3	2	2	RS	24-l0ci	NA	NA	NA	NA	LAM	L4_LAM	NA	NA
1157	Oelema112011_RGS092_SP	2	3	2	2	3	4	3	3	2	4	2	4	2	2	6	1	5	3	1	3	1	4	2	2	RS	24-l0ci	NA	NA	NA	NA	LAM	L4_LAM	NA	NA
1158	Oelema112011_RGS43	2	3	2	2	3	4	3	3	2	4	2	4	2	2	6	1	5	3	1	3	1	4	2	2	RS	24-l0ci	NA	NA	NA	NA	LAM	L4_LAM	NA	NA
1159	Oelema112011_RGS8202	2	3	2	2	3	4	3	3	2	4	2	4	2	2	6	1	5	3	1	3	1	4	2	2	RS	24-l0ci	NA	NA	NA	NA	LAM	L4_LAM	NA	NA
1160	Oelema112011_RGS9409	2	3	2	2	3	4	3	3	2	4	2	4	2	2	6	1	3	3	1	3	1	4	2	2	RS	24-l0ci	NA	NA	NA	NA	LAM	L4_LAM	NA	NA
1161	Oelema112011_RGS9488	2	3	2	2	3	4	3	3	2	4	2	4	2	2	6	1	5	2	1	3	1	3	2	2	RS	24-l0ci	NA	NA	NA	NA	LAM	L4_LAM	NA	NA
1162	Oelema112011_RGS9510	2	3	2	2	3	4	3	3	2	4	2	4	2	2	6	1	5	2	1	3	1	4	2	2	RS	24-l0ci	NA	NA	NA	NA	LAM	L4_LAM	NA	NA
1163	Oelema112011_RGS9276	2	3	2	2	3	4	3	2	2	4	2	4	2	2	6	1	5	3	1	3	1	4	2	2	RS	24-l0ci	NA	NA	NA	NA	LAM	L4_LAM	NA	NA
1164	Oelema112011_RGS439	2	3	2	2	4	4	3	3	2	3	2	4	2	2	6	1	4	3	1	3	1	3	2	2	RS	24-l0ci	NA	NA	NA	NA	LAM	L4_LAM	NA	NA
1165	Oelema112011_RGS516	2	4	2	2	3	4	2	3	2	3	2	4	2	2	6	1	5	3	1	3	1	7	2	2	RS	24-l0ci	NA	NA	NA	NA	LAM	L4_LAM	NA	NA
1166	Oelema112011_RGS9369	2	4	2	2	3	4	2	3	2	4	2	4	2	2	6	1	5	3	1	3	1	7	2	2	RS	24-l0ci	NA	NA	NA	NA	LAM	L4_LAM	NA	NA
1167	Oelema112011_RGS060_SP	2	4	2	2	3	4	2	3	2	2	2	4	2	2	6	1	5	3	1	3	1	6	2	2	RS	24-l0ci	NA	NA	NA	NA	LAM	L4_LAM	NA	NA
1168	Oelema112011_RGS8055_SP	2	4	2	2	3	3	2	3	2	3	2	3	2	2	6	1	5	?	1	3	1	11	2	2	RS	24-l0ci	NA	NA	NA	NA	LAM	L4_LAM	NA	NA
1169	Oelema112011_RGS577	2	?	4	2	3	4	3	2	2	4	2	4	2	2	6	1	3	3	1	3	1	7	2	2	RS	24-l0ci	NA	NA	NA	NA	LAM	L4_LAM	NA	NA
1170	Oelema112011_RGS9052_SP	2	4	4	2	3	4	3	2	2	4	2	4	2	2	6	1	3	3	1	3	1	7	2	2	RS	24-l0ci	NA	NA	NA	NA	LAM	L4_LAM	NA	NA
1171	Oelema112011_RGS9372	1	3	4	2	2	4	3	4	2	2	2	4	1	2	6	1	4	3	3	2	2	3	2	2	RS	24-l0ci	NA	NA	NA	NA	LAM	L4_LAM	NA	NA
1172	Oelema112011_RGS486	1	3	3	2	2	4	3	3	2	2	2	4	1	2	6	1	4	3	3	2	2	7	2	2	RS	24-l0ci	NA	NA	NA	NA	LAM	L4_LAM	NA	NA
1173	Oelema112011_RGS8651	1	3	4	2	2	4	3	2	2	2	2	4	1	2	6	1	5	3	3	2	2	5	2	2	RS	24-l0ci	NA	NA	NA	NA	LAM	L4_LAM	NA	NA
1174	Oelema112011_RGS8410	1	1	4	2	1	4	2	4	2	2	2	4	1	2	6	1	5	3	3	2	2	7	2	2	RS	24-l0ci	NA	NA	NA	NA	LAM	L4_LAM	NA	NA
1175	Oelema112011_RGS548	1	6	3	2	2	4	3	4	2	2	1	4	1	2	6	1	5	3	3	2	2	7	2	2	RS	24-l0ci	NA	NA	NA	NA	LAM	L4_LAM	NA	NA
1176	Oelema112011_RGS9004_SP	1	6	3	2	2	4	3	4	2	2	1	4	1	2	6	1	5	3	4	2	2	7	2	2	RS	24-l0ci	NA	NA	NA	NA	LAM	L4_LAM	NA	NA
1177	Oelema112011_RGS7010_SP	1	3	3	2	2	4	3	4	2	2	2	4	1	3	6	1	5	3	3	2	2	7	2	2	RS	24-l0ci	NA	NA	NA	NA	LAM	L4_LAM	NA	NA
1178	Oelema112011_RGS066_SP	1	3	4	2	4	4	3	3	2	2	2	4	1	2	6	1	5	3	3	2	2	6	2	2	RS	24-l0ci	NA	NA	NA	NA	LAM	L4_LAM	NA	NA
1179	Oelema112011_RGS576	1	4	4	20	4	3	3	3	2	2	2	4	1	2	6	1	5	3	3	2	2	6	2	2	RS	24-l0ci	NA	NA	NA	NA	LAM	L4_LAM	NA	NA
1180	Oelema112011_RGS9145	1	4	4	2	4	3	3	3	2	2	2	4	1	2	6	1	5	3	3	2	2	7	2	2	RS	24-l0ci	NA	NA	NA	NA	LAM	L4_LAM	NA	NA
1181	Oelema112011_RGS028_SP	1	3	3	2	4	3	3	3	2	2	2	4	1	2	7	1	5	3	3	2	2	6	2	2	RS	24-l0ci	NA	NA	NA	NA	LAM	L4_LAM	NA	NA
1182	Oelema112011_RGS8511	1	3	3	2	4	3	3	3	2	2	2	4	1	2	7	1	5	3	3	2	2	6	2	2	RS	24-l0ci	NA	NA	NA	NA	LAM	L4_LAM	NA	NA
1183	Oelema112011_RGS8549	1	3	3	2	4	3	3	3	2	2	2	4	1	2	7	1	5	3	3	2	2	6	2	2	RS	24-l0ci	NA	NA	NA	NA	LAM	L4_LAM	NA	NA
1184	Oelema112011_RGS8059_SP	1	3	6	2	4	4	3	3	2	2	2	4	1	2	6	1	7	3	3	2	2	8	2	2	RS	24-l0ci	NA	NA	NA	NA	LAM	L4_LAM	NA	NA
1185	Oelema112011_RGS8045_SP	1	1	4	2	4	1	3	3	2	1	2	4	1	2	6	1	5	3	3	2	2	7	2	2	RS	24-l0ci	NA	NA	NA	NA	LAM	L4_LAM	NA	NA
1186	Oelema112011_RGS9328	1	4	4	2	2	4	3	3	2	2	2	4	1	2	6	1	5	3	3	3	2	7	3	2	RS	24-l0ci	NA	NA	NA	NA	LAM	L4_LAM	NA	NA
1187	Oelema112011_RGS8034_SP	1	3	4	2	10	4	3	1	2	2	2	4	1	2	4	1	5	3	3	3	2	7	3	2	RS	24-l0ci	NA	NA	NA	NA	LAM	L4_LAM	NA	NA
1188	Oelema112011_RGS376	1	4	5	2	7	4	3	2	2	2	2	4	1	2	6	1	6	2	3	2	2	7	2	2	RS	24-l0ci	NA	NA	NA	NA	LAM	L4_LAM	NA	NA
1189	Oelema112011_RGS484	1	4	5	2	7	4	3	2	2	2	2	4	1	2	6	1	6	2	3	2	2	7	2	2	RS	24-l0ci	NA	NA	NA	NA	LAM	L4_LAM	NA	NA
1190	Oelema112011_RGS9179	1	4	4	2	6	4	1	3	2	2	2	4	1	2	5	1	5	3	4	2	2	2	2	2	RS	24-l0ci	NA	NA	NA	NA	LAM	L4_LAM	NA	NA
1193	Oelema112011_RGS010_SP	2	3	4	2	6	4	3	2	2	2	1	4	1	2	6	1	5	3	3	1	2	7	2	2	RS	24-l0ci	NA	NA	NA	NA	LAM	L4_LAM	NA	NA
1194	Oelema112011_RGS9433	2	2	4	23	1	4	2	3	2	3	2	4	1	2	6	1	2	3	3	3	2	6	2	2	RS	24-l0ci	NA	NA	NA	NA	LAM	L4_LAM	NA	NA
1195	Oelema112011_RGS9083	2	4	4	2	1	4	2	3	2	2	2	4	1	2	5	1	5	3	3	3	2	5	2	2	RS	24-l0ci	NA	NA	NA	NA	LAM	L4_LAM	NA	NA
1196	Oelema112011_RGS96	2	4	4	2	1	4	2	3	2	2	2	4	1	2	5	1	6	3	3	3	2	5	2	2	RS	24-l0ci	NA	NA	NA	NA	LAM	L4_LAM	NA	NA
1197	Oelema112011_RGS44	2	3	4	2	1	4	2	3	2	2	2	4	1	2	5	1	6	3	3	3	2	6	2	2	RS	24-l0ci	NA	NA	NA	NA	LAM	L4_LAM	NA	NA
1198	Oelema112011_RGS9455	2	3	4	2	1	4	2	3	2	2	2	4	1	2	5	1	6	3	3	3	2	6	2	2	RS	24-l0ci	NA	NA	NA	NA	LAM	L4_LAM	NA	NA
1199	Oelema112011_RGS9494	2	3	4	2	1	4	2	3	2	2	2	4	1	2	5	1	6	3	3	3	2	6	2	2	RS	24-l0ci	NA	NA	NA	NA	LAM	L4_LAM	NA	NA
1200	Oelema112011_RGS9029_SP	2	5	4	2	1	4	2	3	2	2	2	4	1	2	5	1	6	3	3	3	2	6	2	2	RS	24-l0ci	NA	NA	NA	NA	LAM	L4_LAM	NA	NA
1201	Oelema112011_RGS155	2	4	4	2	1	4	2	3	2	2	2	4	1	2	5	1	6	3	3	3	2	1	2	3	RS	24-l0ci	NA	NA	NA	NA	LAM	L4_LAM	NA	NA
1202	Oelema112011_RGS623	2	4	4	2	1	4	1	3	2	2	2	4	1	1	5	1	6	3	3	3	2	6	2	2	RS	24-l0ci	NA	NA	NA	NA	LAM	L4_LAM	NA	NA
1203	Oelema112011_RGS9485	2	4	4	2	1	5	2	3	2	2	2	4	1	2	5	1	6	3	2	3	2	3	2	2	RS	24-l0ci	NA	NA	NA	NA	LAM	L4_LAM	NA	NA
1204	Oelema112011_RGS602	2	4	3	2	1	4	2	3	2	3	2	4	1	2	6	1	6	3	3	3	2	6	2	2	RS	24-l0ci	NA	NA	NA	NA	LAM	L4_LAM	NA	NA
1205	Oelema112011_RGS050_SP	1	3	4	2	1	4	2	3	2	3	2	4	1	1	6	1	6	3	3	3	2	8	2	2	RS	24-l0ci	NA	NA	NA	NA	LAM	L4_LAM	NA	NA
1206	Oelema112011_RGS9105	1	3	4	21	1	4	2	3	2	3	2	4	1	1	6	1	6	3	3	3	2	8	2	2	RS	24-l0ci	NA	NA	NA	NA	LAM	L4_LAM	NA	NA
1207	Oelema112011_RGS489	2	4	4	2	1	3	2	3	2	2	2	5	1	1	6	1	6	3	3	3	2	3	2	2	RS	24-l0ci	NA	NA	NA	NA	LAM	L4_LAM	NA	NA
1208	Oelema112011_RGS9012_SP	2	1	4	2	1	2	2	3	2	2	2	5	1	2	6	1	5	3	3	3	2	4	2	2	RS	24-l0ci	NA	NA	NA	NA	LAM	L4_LAM	NA	NA
1209	Oelema112011_RGS291	2	1	4	2	1	5	2	3	2	3	2	4	1	2	6	1	5	1	3	3	2	8	2	1	RS	24-l0ci	NA	NA	NA	NA	LAM	L4_LAM	NA	NA
1210	Oelema112011_RGS8311	2	3	4	2	1	4	2	3	2	4	2	4	1	1	6	1	5	3	5	3	2	9	2	2	RS	24-l0ci	NA	NA	NA	NA	LAM	L4_LAM	NA	NA
1211	Oelema112011_RGS8312	2	3	4	2	1	4	2	3	2	4	2	4	1	1	6	1	5	3	5	3	2	9	2	2	RS	24-l0ci	NA	NA	NA	NA	LAM	L4_LAM	NA	NA
1212	Oelema112011_RGS9003_SP	2	4	4	1	1	4	2	3	2	3	2	4	1	1	6	1	5	3	5	3	2	7	2	2	RS	24-l0ci	NA	NA	NA	NA	LAM	L4_LAM	NA	NA
1213	Oelema112011_RGS8625	2	2	4	2	1	2	2	3	2	4	2	4	1	1	6	1	4	3	5	3	2	4	2	2	RS	24-l0ci	NA	NA	NA	NA	LAM	L4_LAM	NA	NA
1214	Oelema112011_RGS229	2	5	4	3	2	4	2	3	2	3	2	4	1	1	6	1	5	3	5	3	2	7	2	2	RS	24-l0ci	NA	NA	NA	NA	LAM	L4_LAM	NA	NA
1215	Oelema112011_RGS032_SP	2	4	4	2	1	4	2	3	1	4	2	4	1	1	6	1	4	3	5	2	2	3	2	2	RS	24-l0ci	NA	NA	NA	NA	LAM	L4_LAM	NA	NA
1216	Oelema112011_RGS25	2	4	4	2	1	4	2	3	1	4	2	4	1	1	6	1	4	3	5	2	2	3	2	2	RS	24-l0ci	NA	NA	NA	NA	LAM	L4_LAM	NA	NA
1217	Oelema112011_RGS9473	2	4	4	2	1	4	2	3	1	4	2	4	1	1	6	1	4	3	5	2	2	3	2	2	RS	24-l0ci	NA	NA	NA	NA	LAM	L4_LAM	NA	NA
1218	Oelema112011_RGS162	2	3	4	2	1	3	2	3	2	4	2	4	1	1	6	1	4	3	4	3	2	6	2	2	RS	24-l0ci	NA	NA	NA	NA	LAM	L4_LAM	NA	NA
1219	Oelema112011_RGS375	2	3	4	2	1	3	2	3	2	4	2	4	1	1	6	1	4	3	4	3	2	6	2	2	RS	24-l0ci	NA	NA	NA	NA	LAM	L4_LAM	NA	NA
1220	Oelema112011_RGS057_SP	2	4	4	2	1	4	1	3	2	4	2	4	1	1	6	1	5	2	4	3	2	8	2	2	RS	24-l0ci	NA	NA	NA	NA	LAM	L4_LAM	NA	NA
1221	Oelema112011_RGS059_SP	2	4	4	2	1	4	1	3	2	4	2	4	1	1	6	1	5	2	4	3	2	8	2	2	RS	24-l0ci	NA	NA	NA	NA	LAM	L4_LAM	NA	NA
1222	Oelema112011_RGS330	2	4	4	2	1	4	1	3	2	4	2	4	1	1	6	1	5	2	4	3	2	8	2	2	RS	24-l0ci	NA	NA	NA	NA	LAM	L4_LAM	NA	NA
1223	Oelema112011_RGS460	2	4	4	2	1	4	1	3	2	4	2	4	1	1	6	1	5	2	4	3	2	8	2	2	RS	24-l0ci	NA	NA	NA	NA	LAM	L4_LAM	NA	NA
1224	Oelema112011_RGS9093	2	4	4	2	1	4	1	3	2	1	2	4	1	1	6	1	5	2	4	3	2	8	2	2	RS	24-l0ci	NA	NA	NA	NA	LAM	L4_LAM	NA	NA
1225	Oelema112011_RGS021_SP	2	?	4	2	1	4	1	3	2	4	2	4	1	1	6	1	5	3	4	3	2	8	2	2	RS	24-l0ci	NA	NA	NA	NA	LAM	L4_LAM	NA	NA
1226	Oelema112011_RGS59	2	3	4	2	1	4	1	3	2	4	2	4	1	1	6	1	5	2	4	3	2	8	2	2	RS	24-l0ci	NA	NA	NA	NA	LAM	L4_LAM	NA	NA
1227	Oelema112011_RGS003_SP	2	4	5	2	1	4	1	3	2	3	2	4	1	1	6	1	5	2	4	3	2	8	2	2	RS	24-l0ci	NA	NA	NA	NA	LAM	L4_LAM	NA	NA
1228	Oelema112011_RGS9016	2	4	4	2	1	4	1	3	2	3	2	4	1	1	6	1	5	2	4	3	2	8	2	2	RS	24-l0ci	NA	NA	NA	NA	LAM	L4_LAM	NA	NA
1229	Oelema112011_RGS045_SP	2	6	4	2	1	4	1	3	2	3	2	4	1	1	6	1	5	2	4	3	2	8	2	2	RS	24-l0ci	NA	NA	NA	NA	LAM	L4_LAM	NA	NA
1230	Oelema112011_RGS034_SP	2	4	4	2	1	4	1	3	2	3	2	4	1	1	6	1	5	2	5	3	2	?	2	2	RS	24-l0ci	NA	NA	NA	NA	LAM	L4_LAM	NA	NA
1231	Oelema112011_RGS0100_SP	2	4	4	3	1	2	1	3	2	3	2	4	1	1	6	1	5	2	5	3	2	7	2	2	RS	24-l0ci	NA	NA	NA	NA	LAM	L4_LAM	NA	NA
1232	Oelema112011_RGS8044_SP	2	4	4	3	1	2	1	3	2	4	2	4	1	1	6	1	5	2	5	3	2	7	2	2	RS	24-l0ci	NA	NA	NA	NA	LAM	L4_LAM	NA	NA
1233	Oelema112011_RGS8187	2	5	4	2	1	3	1	3	2	4	2	4	1	1	6	1	5	2	5	3	2	10	2	2	RS	24-l0ci	NA	NA	NA	NA	LAM	L4_LAM	NA	NA
1234	Oelema112011_RGS9430	2	2	4	2	1	4	1	2	2	3	2	4	1	1	6	1	2	2	4	3	2	8	2	1	RS	24-l0ci	NA	NA	NA	NA	LAM	L4_LAM	NA	NA
1292	Esteves2017_30	1	3	4	2	2	4	3	3	2	2	2	4	1	2	6	1	5	3	3	3	1	7	3	2	RS	24-l0ci	NA	NA	NA	NA	LAM	L4_LAM	NA	NA
1293	Esteves2017_139	1	3	4	2	5	4	3	3	2	2	2	4	1	2	6	1	5	3	3	2	2	7	2	2	RS	24-l0ci	NA	NA	NA	NA	LAM	L4_LAM	NA	NA
1294	Esteves2017_189	1	3	5	2	7	4	3	2	2	2	2	4	1	2	6	1	6	3	3	2	2	4	3	2	RS	24-l0ci	NA	NA	NA	NA	LAM	L4_LAM	NA	NA
1295	Esteves2017_150	1	1	4	2	1	4	2	4	2	2	2	4	1	2	6	1	5	3	3	2	2	7	2	2	RS	24-l0ci	NA	NA	NA	NA	LAM	L4_LAM	NA	NA
1296	Esteves2017_181	1	1	4	2	1	4	2	4	2	2	2	4	1	2	6	1	5	3	3	2	2	?	2	2	RS	24-l0ci	NA	NA	NA	NA	LAM	L4_LAM	NA	NA
1297	Esteves2017_299	1	3	2	2	4	4	3	3	2	2	2	4	1	2	6	1	5	3	3	2	2	6	2	2	RS	24-l0ci	NA	NA	NA	NA	LAM	L4_LAM	NA	NA
1298	Esteves2017_306	1	3	3	2	4	4	3	3	2	2	2	4	1	2	1	1	5	3	3	2	1	7	2	2	RS	24-l0ci	NA	NA	NA	NA	LAM	L4_LAM	NA	NA
1299	Esteves2017_57	2	3	4	2	1	4	2	3	2	2	2	4	1	2	5	1	?	3	3	3	2	6	2	2	RS	24-l0ci	NA	NA	NA	NA	LAM	L4_LAM	NA	NA
1300	Esteves2017_107	2	3	4	2	1	4	2	3	2	2	2	4	1	2	5	1	6	3	3	3	2	6	2	2	RS	24-l0ci	NA	NA	NA	NA	LAM	L4_LAM	NA	NA
1301	Esteves2017_308	2	3	4	2	1	4	2	3	2	2	2	4	1	2	5	1	6	3	3	3	2	6	2	2	RS	24-l0ci	NA	NA	NA	NA	LAM	L4_LAM	NA	NA
1302	Esteves2017_151	2	5	4	2	1	4	2	3	2	2	2	4	1	2	5	1	6	3	3	3	2	?	2	2	RS	24-l0ci	NA	NA	NA	NA	LAM	L4_LAM	NA	NA
1303	Esteves2017_280	2	4	4	2	1	4	2	3	2	2	2	4	1	1	5	1	6	3	3	3	2	4	2	2	RS	24-l0ci	NA	NA	NA	NA	LAM	L4_LAM	NA	NA
1304	Esteves2017_135	2	5	4	2	1	3	2	3	2	4	2	4	1	1	6	1	5	3	5	3	2	4	2	2	RS	24-l0ci	NA	NA	NA	NA	LAM	L4_LAM	NA	NA
1305	Esteves2017_376	2	1	4	2	1	3	2	3	2	2	2	*	1	2	6	1	5	3	3	3	2	4	2	2	RS	24-l0ci	NA	NA	NA	NA	LAM	L4_LAM	NA	NA
1306	Esteves2017_66	2	4	4	1	1	4	2	3	2	3	2	4	1	1	6	1	5	3	5	3	2	8	2	2	RS	24-l0ci	NA	NA	NA	NA	LAM	L4_LAM	NA	NA
1307	Esteves2017_162	2	4	4	2	1	4	1	3	2	3	2	4	1	1	6	1	5	2	4	3	2	8	2	2	RS	24-l0ci	NA	NA	NA	NA	LAM	L4_LAM	NA	NA
1308	Esteves2017_292	2	4	4	2	1	4	2	3	2	4	2	4	1	1	6	1	5	3	2	3	2	?	2	2	RS	24-l0ci	NA	NA	NA	NA	LAM	L4_LAM	NA	NA
1309	Esteves2017_322	2	4	4	2	1	4	1	3	2	4	2	4	1	1	6	1	5	2	4	3	2	?	2	2	RS	24-l0ci	NA	NA	NA	NA	LAM	L4_LAM	NA	NA
1310	Esteves2017_64	2	4	4	2	3	4	3	2	2	4	2	4	2	2	6	1	3	3	1	3	1	7	2	2	RS	24-l0ci	NA	NA	NA	NA	LAM	L4_LAM	NA	NA
1311	Esteves2017_172	2	4	4	2	3	4	3	2	2	4	2	4	2	2	6	1	3	3	1	3	1	7	2	2	RS	24-l0ci	NA	NA	NA	NA	LAM	L4_LAM	NA	NA
1312	Esteves2017_182	2	4	4	2	3	4	3	2	2	4	2	4	2	2	6	1	3	3	1	3	1	7	2	2	RS	24-l0ci	NA	NA	NA	NA	LAM	L4_LAM	NA	NA
1313	Esteves2017_136	2	4	4	2	3	4	3	2	2	4	2	4	2	2	6	1	3	3	1	3	1	1	2	2	RS	24-l0ci	NA	NA	NA	NA	LAM	L4_LAM	NA	NA
1314	Esteves2017_137	2	3	2	2	3	4	4	3	2	4	2	4	2	2	6	1	5	2	1	3	1	4	2	2	RS	24-l0ci	NA	NA	NA	NA	LAM	L4_LAM	NA	NA
1315	Esteves2017_337	2	5	4	2	3	5	3	3	2	3	2	4	2	2	7	1	5	3	1	3	1	4	2	2	RS	24-l0ci	NA	NA	NA	NA	LAM	L4_LAM	NA	NA
1316	Esteves2017_56	2	4	4	2	4	4	3	1	1	2	2	4	1	2	5	1	4	3	3	2	2	?	2	2	RS	24-l0ci	NA	NA	NA	NA	LAM	L4_LAM	NA	NA
1317	Esteves2017_94	2	4	4	2	4	4	3	1	1	2	2	4	1	2	5	1	4	3	3	2	2	6	2	2	RS	24-l0ci	NA	NA	NA	NA	LAM	L4_LAM	NA	NA
1318	Esteves2017_178	2	4	4	2	4	4	3	1	1	2	2	4	1	2	5	1	4	3	3	2	2	6	2	2	RS	24-l0ci	NA	NA	NA	NA	LAM	L4_LAM	NA	NA
1319	Esteves2017_191	2	4	4	2	4	4	3	1	1	2	2	4	1	2	5	1	4	3	3	2	2	6	2	2	RS	24-l0ci	NA	NA	NA	NA	LAM	L4_LAM	NA	NA
1320	Esteves2017_285	2	4	4	2	4	4	3	1	1	2	2	4	1	2	5	1	4	3	3	2	2	6	2	2	RS	24-l0ci	NA	NA	NA	NA	LAM	L4_LAM	NA	NA
1321	Esteves2017_310	2	4	4	2	4	4	3	1	1	2	2	4	1	2	5	1	4	3	3	2	2	6	2	2	RS	24-l0ci	NA	NA	NA	NA	LAM	L4_LAM	NA	NA
1322	Esteves2017_169	2	4	4	2	4	4	3	1	1	2	2	?	1	1	5	1	4	3	?	2	2	?	2	2	RS	24-l0ci	NA	NA	NA	NA	LAM	L4_LAM	NA	NA
1323	Esteves2017_319	1	3	4	2	4	3	2	3	1	1	2	4	1	2	6	1	5	3	3	3	2	6	3	2	RS	24-l0ci	NA	NA	NA	NA	LAM	L4_LAM	NA	NA
1370	C0sta2015_100056	2	4	4	2	4	4	3	1	1	2	2	4	1	3	5	1	4	3	2	2	2	?	2	2	RS	24-l0ci	NA	NA	NA	NA	LAM	L4_LAM	NA	NA
1371	C0sta2015_100169	2	4	4	2	4	4	3	1	1	2	2	?	1	?	5	1	4	3	1	2	2	?	2	2	RS	24-l0ci	NA	NA	NA	NA	LAM	L4_LAM	NA	NA
1372	C0sta2015_100178	2	4	4	2	4	4	3	1	1	2	2	4	1	3	5	1	4	3	2	2	2	6	2	2	RS	24-l0ci	NA	NA	NA	NA	LAM	L4_LAM	NA	NA
1373	C0sta2015_100285	2	4	4	2	4	4	3	1	1	2	2	4	1	3	5	1	4	3	2	2	2	6	2	2	RS	24-l0ci	NA	NA	NA	NA	LAM	L4_LAM	NA	NA
1374	C0sta2015_100310	2	4	4	2	4	4	3	1	1	2	2	4	1	3	5	1	4	3	2	2	2	6	2	2	RS	24-l0ci	NA	NA	NA	NA	LAM	L4_LAM	NA	NA
1375	C0sta2015_100094	2	4	4	2	4	4	3	1	1	2	2	4	1	3	5	1	4	3	2	2	2	6	2	2	RS	24-l0ci	NA	NA	NA	NA	LAM	L4_LAM	NA	NA
1376	C0sta2015_RG74	2	4	4	2	4	4	3	1	1	2	2	4	1	3	5	1	4	3	2	2	2	6	2	2	RS	24-l0ci	NA	NA	NA	NA	LAM	L4_LAM	NA	NA
1377	C0sta2015_RG112	2	4	4	2	4	4	3	1	1	2	2	4	1	3	5	1	4	3	2	2	2	6	2	2	RS	24-l0ci	NA	NA	NA	NA	LAM	L4_LAM	NA	NA
1378	C0sta2015_RG621257	2	4	4	2	4	4	3	1	1	2	2	4	1	3	5	1	4	3	2	2	2	6	2	2	RS	24-l0ci	NA	NA	NA	NA	LAM	L4_LAM	NA	NA
1381	salvat02019_130058	1	3	4	2	5	4	3	3	2	2	1	4	1	2	6	1	5	3	3	2	2	7	2	2	RS	24-l0ci	NA	NA	NA	NA	LAM	L4_LAM	NA	NA
1382	salvat02019_130160	1	3	3	2	3	4	3	3	2	2	2	4	1	2	1	1	3	3	3	2	2	1	2	2	RS	24-l0ci	NA	NA	NA	NA	LAM	L4_LAM	NA	NA
1383	salvat02019_130212	1	3	4	2	9	4	3	1	2	2	2	4	1	2	4	1	5	3	3	3	1	7	3	2	RS	24-l0ci	NA	NA	NA	NA	LAM	L4_LAM	NA	NA
1384	salvat02019_130276	2	4	3	2	1	4	2	3	2	4	2	4	1	2	2	1	6	3	3	3	2	1	2	1	RS	24-l0ci	NA	NA	NA	NA	LAM	L4_LAM	NA	NA
1388	salvat02019_130417	2	4	4	2	4	2	3	1	1	2	2	4	1	2	5	1	4	3	3	2	2	6	2	2	RS	24-l0ci	NA	NA	NA	NA	LAM	L4_LAM	NA	NA
1391	salvat02019_130487	2	4	4	2	1	4	1	3	2	4	2	4	1	1	6	1	5	2	4	3	3	2	2	2	RS	24-l0ci	NA	NA	NA	NA	LAM	L4_LAM	NA	NA
1392	salvat02019_130530	1	3	3	2	4	4	3	3	2	2	2	4	1	2	6	1	3	3	3	2	2	1	2	2	RS	24-l0ci	NA	NA	NA	NA	LAM	L4_LAM	NA	NA
1393	salvat02019_130531	2	4	4	2	4	4	3	1	1	2	2	4	1	2	5	1	4	3	3	2	2	6	2	2	RS	24-l0ci	NA	NA	NA	NA	LAM	L4_LAM	NA	NA
1394	salvat02019_130623	2	4	4	2	4	4	3	1	1	2	2	4	1	2	5	1	4	3	3	2	2	6	2	2	RS	24-l0ci	NA	NA	NA	NA	LAM	L4_LAM	NA	NA
1396	salvat02019_130695	2	4	4	2	1	3	2	3	2	2	2	5	1	2	6	1	5	2	3	3	2	3	2	2	RS	24-l0ci	NA	NA	NA	NA	LAM	L4_LAM	NA	NA
1397	salvat02019_130757	2	4	4	2	4	4	3	1	1	2	2	4	1	2	5	1	4	3	3	2	3	6	2	2	RS	24-l0ci	NA	NA	NA	NA	LAM	L4_LAM	NA	NA
1398	salvat02019_130769	2	4	4	2	1	4	2	3	2	2	2	4	1	2	5	1	1	3	3	3	1	5	2	3	RS	24-l0ci	NA	NA	NA	NA	LAM	L4_LAM	NA	NA
1400	salvat02019_130834	2	4	4	2	1	4	1	3	2	4	2	4	1	1	6	1	5	2	4	3	3	8	2	2	RS	24-l0ci	NA	NA	NA	NA	LAM	L4_LAM	NA	NA
1401	salvat02019_130846	2	4	4	2	4	4	3	1	1	2	2	4	1	2	5	1	4	3	3	2	2	6	2	2	RS	24-l0ci	NA	NA	NA	NA	LAM	L4_LAM	NA	NA
1402	salvat02019_130859	1	1	4	2	1	4	2	4	2	2	2	4	1	2	6	1	5	3	3	2	2	7	2	2	RS	24-l0ci	NA	NA	NA	NA	LAM	L4_LAM	NA	NA
1403	salvat02019_130871	2	3	4	2	5	4	3	3	2	4	2	4	1	1	6	1	5	2	3	2	2	1	2	2	RS	24-l0ci	NA	NA	NA	NA	LAM	L4_LAM	NA	NA
1405	salvat02019_131046	2	4	3	2	4	4	3	1	1	2	2	4	1	2	2	1	4	3	3	2	1	6	2	2	RS	24-l0ci	NA	NA	NA	NA	LAM	L4_LAM	NA	NA
1406	salvat02019_131079	2	4	2	2	3	4	2	3	2	4	2	3	2	2	6	1	5	3	1	3	1	12	2	2	RS	24-l0ci	NA	NA	NA	NA	LAM	L4_LAM	NA	NA
1407	salvat02019_131128	2	4	4	2	1	4	1	3	2	4	2	4	1	1	6	1	5	2	4	3	2	8	2	2	RS	24-l0ci	NA	NA	NA	NA	LAM	L4_LAM	NA	NA
1408	salvat02019_131258	2	4	4	2	4	4	3	1	1	2	2	4	1	2	5	1	4	3	3	2	1	6	2	2	RS	24-l0ci	NA	NA	NA	NA	LAM	L4_LAM	NA	NA
1413	salvat02019_131603	2	3	4	2	1	4	2	3	2	2	2	4	1	2	5	1	6	3	3	3	2	2	2	2	RS	24-l0ci	NA	NA	NA	NA	LAM	L4_LAM	NA	NA
1414	salvat02019_131664	2	4	4	2	3	4	3	2	3	4	2	4	2	2	6	1	3	3	1	3	1	7	2	2	RS	24-l0ci	NA	NA	NA	NA	LAM	L4_LAM	NA	NA
1416	salvat02019_131735	2	4	4	2	4	4	3	1	1	1	1	4	1	2	5	1	4	4	3	2	2	6	2	2	RS	24-l0ci	NA	NA	NA	NA	LAM	L4_LAM	NA	NA
1417	salvat02019_131776	2	4	4	2	1	4	2	3	2	3	2	4	1	1	6	1	5	3	5	3	2	5	2	2	RS	24-l0ci	NA	NA	NA	NA	LAM	L4_LAM	NA	NA
1420	salvat02019_131949	2	4	4	2	4	4	3	1	1	2	2	4	1	1	5	1	4	3	3	2	2	6	2	2	RS	24-l0ci	NA	NA	NA	NA	LAM	L4_LAM	NA	NA
1422	salvat02019_131994	2	4	3	2	1	4	1	3	2	2	2	4	1	1	2	1	5	2	4	3	1	2	2	2	RS	24-l0ci	NA	NA	NA	NA	LAM	L4_LAM	NA	NA
1428	salvat02019_132273	2	4	3	2	1	4	3	1	1	2	2	4	1	2	2	1	4	3	3	2	1	6	2	2	RS	24-l0ci	NA	NA	NA	NA	LAM	L4_LAM	NA	NA
1429	salvat02019_132332	2	5	4	2	1	4	1	3	2	4	2	5	1	2	6	1	6	2	3	4	2	3	2	2	RS	24-l0ci	NA	NA	NA	NA	LAM	L4_LAM	NA	NA
1430	salvat02019_132353	2	4	4	2	4	2	4	1	1	2	2	4	1	2	1	1	4	3	3	2	2	6	2	2	RS	24-l0ci	NA	NA	NA	NA	LAM	L4_LAM	NA	NA
1434	salvat02019_132490	2	5	4	2	3	4	1	4	2	2	2	4	2	2	6	1	4	3	3	3	3	7	3	2	RS	24-l0ci	NA	NA	NA	NA	LAM	L4_LAM	NA	NA
1436	salvat02019_132502	2	3	4	2	1	5	2	3	2	2	2	4	1	2	5	1	6	3	3	3	2	8	2	2	RS	24-l0ci	NA	NA	NA	NA	LAM	L4_LAM	NA	NA
1437	salvat02019_132621	2	4	4	2	1	4	1	3	2	4	2	4	1	1	6	1	5	2	4	3	2	8	2	2	RS	24-l0ci	NA	NA	NA	NA	LAM	L4_LAM	NA	NA
1439	salvat02019_132737	2	5	4	1	1	3	1	3	2	4	2	4	1	1	4	1	3	2	5	2	2	8	3	2	RS	24-l0ci	NA	NA	NA	NA	LAM	L4_LAM	NA	NA
1441	salvat02019_132782	2	4	4	2	2	4	4	1	1	1	2	4	1	2	2	1	4	3	3	3	2	6	2	2	RS	24-l0ci	NA	NA	NA	NA	LAM	L4_LAM	NA	NA
1442	salvat02019_132809	2	4	4	2	4	4	3	1	0	1	2	4	1	2	5	1	4	3	3	2	2	6	2	2	RS	24-l0ci	NA	NA	NA	NA	LAM	L4_LAM	NA	NA
1443	salvat02019_132828	2	5	4	1	1	3	1	3	2	1	2	4	1	1	4	1	3	3	5	2	2	8	2	2	RS	24-l0ci	NA	NA	NA	NA	LAM	L4_LAM	NA	NA
1444	salvat02019_140023	2	4	4	2	1	4	1	3	2	4	2	4	1	1	6	1	5	2	4	3	2	8	2	2	RS	24-l0ci	NA	NA	NA	NA	LAM	L4_LAM	NA	NA
1447	salvat02019_140152	2	4	2	2	3	5	3	2	2	4	2	4	2	2	6	1	3	3	1	3	1	7	3	2	RS	24-l0ci	NA	NA	NA	NA	LAM	L4_LAM	NA	NA
1448	salvat02019_140221	2	4	4	2	1	4	1	3	2	4	2	4	1	1	6	1	4	2	4	3	2	7	2	2	RS	24-l0ci	NA	NA	NA	NA	LAM	L4_LAM	NA	NA
1449	salvat02019_140331	2	4	4	2	3	4	3	2	2	4	2	4	2	2	6	1	3	3	1	3	1	2	2	2	RS	24-l0ci	NA	NA	NA	NA	LAM	L4_LAM	NA	NA
1450	salvat02019_140362	2	4	3	2	1	4	2	3	2	3	2	4	1	2	6	1	6	3	3	3	2	6	3	2	RS	24-l0ci	NA	NA	NA	NA	LAM	L4_LAM	NA	NA
1451	salvat02019_140418	2	5	4	2	1	4	1	3	2	4	2	4	1	1	6	1	5	2	4	3	2	6	2	2	RS	24-l0ci	NA	NA	NA	NA	LAM	L4_LAM	NA	NA
1453	salvat02019_140543	1	3	3	2	2	4	3	4	2	2	2	4	1	3	6	1	5	3	3	2	2	7	3	2	RS	24-l0ci	NA	NA	NA	NA	LAM	L4_LAM	NA	NA
1454	salvat02019_140598	2	4	4	1	4	3	1	3	2	5	2	4	1	1	6	1	2	2	4	3	2	8	3	2	RS	24-l0ci	NA	NA	NA	NA	LAM	L4_LAM	NA	NA
1455	salvat02019_140627	1	3	4	2	1	4	3	3	2	2	2	4	1	2	6	1	5	3	3	2	2	7	2	2	RS	24-l0ci	NA	NA	NA	NA	LAM	L4_LAM	NA	NA
1456	salvat02019_140725	2	4	4	2	1	4	1	3	2	4	2	4	1	1	6	1	5	2	4	3	2	8	2	2	RS	24-l0ci	NA	NA	NA	NA	LAM	L4_LAM	NA	NA
1457	salvat02019_140743	1	3	4	2	5	4	3	3	2	2	2	4	1	2	6	1	5	3	3	2	2	7	2	2	RS	24-l0ci	NA	NA	NA	NA	LAM	L4_LAM	NA	NA
1458	salvat02019_140847	2	4	4	2	1	4	1	2	2	4	2	4	2	1	6	1	3	3	1	3	1	7	2	2	RS	24-l0ci	NA	NA	NA	NA	LAM	L4_LAM	NA	NA
1459	salvat02019_140943	1	3	4	2	5	4	3	2	2	4	2	4	1	2	6	1	5	3	3	2	2	7	2	2	RS	24-l0ci	NA	NA	NA	NA	LAM	L4_LAM	NA	NA
1462	salvat02019_141065	2	4	4	2	4	4	3	1	1	2	2	4	1	2	5	1	4	3	3	2	2	6	2	2	RS	24-l0ci	NA	NA	NA	NA	LAM	L4_LAM	NA	NA
1465	salvat02019_141163	2	4	4	2	4	4	3	1	1	2	2	4	1	1	5	1	4	3	3	2	2	6	2	2	RS	24-l0ci	NA	NA	NA	NA	LAM	L4_LAM	NA	NA
1466	salvat02019_141230	2	4	4	2	3	4	3	2	2	4	2	4	2	2	6	1	3	3	1	3	1	7	2	2	RS	24-l0ci	NA	NA	NA	NA	LAM	L4_LAM	NA	NA
1467	salvat02019_141246	2	3	4	2	1	4	2	3	2	4	2	4	1	1	6	1	5	3	5	3	2	9	2	2	RS	24-l0ci	NA	NA	NA	NA	LAM	L4_LAM	NA	NA
1468	salvat02019_141275	2	4	4	2	1	4	1	3	2	4	2	4	1	1	6	1	5	2	4	3	2	7	2	2	RS	24-l0ci	NA	NA	NA	NA	LAM	L4_LAM	NA	NA
1469	salvat02019_141349	2	5	4	2	1	3	1	3	2	4	2	4	1	1	6	1	4	2	5	3	2	8	2	2	RS	24-l0ci	NA	NA	NA	NA	LAM	L4_LAM	NA	NA
1470	salvat02019_141372	2	4	4	2	1	4	1	2	2	2	2	4	1	1	5	1	4	2	4	3	2	8	2	2	RS	24-l0ci	NA	NA	NA	NA	LAM	L4_LAM	NA	NA
1472	salvat02019_141421	1	3	4	2	5	4	3	3	2	2	2	4	1	2	2	1	5	3	3	2	2	7	2	2	RS	24-l0ci	NA	NA	NA	NA	LAM	L4_LAM	NA	NA
1474	salvat02019_141451	2	4	4	2	1	4	1	3	2	4	2	4	1	1	6	1	5	2	4	3	2	8	2	2	RS	24-l0ci	NA	NA	NA	NA	LAM	L4_LAM	NA	NA
1475	salvat02019_141479	2	3	4	2	1	4	2	3	2	2	2	4	1	2	5	1	6	3	3	3	2	6	2	2	RS	24-l0ci	NA	NA	NA	NA	LAM	L4_LAM	NA	NA
1476	salvat02019_141482	2	5	4	1	1	3	1	3	2	4	2	4	1	1	4	1	3	2	5	2	2	8	2	2	RS	24-l0ci	NA	NA	NA	NA	LAM	L4_LAM	NA	NA
1477	salvat02019_141529	2	5	4	1	1	3	1	3	2	4	2	4	1	1	4	1	3	2	5	2	2	8	2	2	RS	24-l0ci	NA	NA	NA	NA	LAM	L4_LAM	NA	NA
1478	salvat02019_141612	2	5	4	1	1	3	1	3	2	4	2	4	1	1	4	1	3	2	5	2	2	7	2	2	RS	24-l0ci	NA	NA	NA	NA	LAM	L4_LAM	NA	NA
1479	salvat02019_141637	2	5	4	1	1	3	1	3	2	4	2	4	1	1	2	1	3	2	5	2	2	1	2	4	RS	24-l0ci	NA	NA	NA	NA	LAM	L4_LAM	NA	NA
1480	salvat02019_141642	1	2	4	2	1	5	3	1	2	2	2	2	1	2	2	1	4	3	3	3	2	1	3	2	RS	24-l0ci	NA	NA	NA	NA	LAM	L4_LAM	NA	NA
1481	salvat02019_141711	1	3	4	2	5	4	3	3	2	2	2	4	1	2	6	1	5	3	3	2	2	7	2	2	RS	24-l0ci	NA	NA	NA	NA	LAM	L4_LAM	NA	NA
1482	salvat02019_141783	2	4	4	2	1	4	1	3	2	1	2	4	1	1	1	1	5	2	4	3	2	8	2	2	RS	24-l0ci	NA	NA	NA	NA	LAM	L4_LAM	NA	NA
1485	salvat02019_141873	2	6	4	2	1	3	2	3	2	2	2	5	1	2	2	1	6	3	3	3	2	4	2	2	RS	24-l0ci	NA	NA	NA	NA	LAM	L4_LAM	NA	NA
1486	salvat02019_141911	2	5	4	2	3	4	3	2	2	1	2	4	2	2	4	1	3	4	1	3	1	7	2	2	RS	24-l0ci	NA	NA	NA	NA	LAM	L4_LAM	NA	NA
1487	salvat02019_141915	2	4	2	2	1	4	1	3	2	1	2	4	1	1	6	1	5	2	4	3	2	8	2	2	RS	24-l0ci	NA	NA	NA	NA	LAM	L4_LAM	NA	NA
1488	salvat02019_141930	2	2	4	2	1	4	2	3	2	3	2	4	1	1	2	1	5	3	4	3	2	3	2	2	RS	24-l0ci	NA	NA	NA	NA	LAM	L4_LAM	NA	NA
1490	salvat02019_142007	1	4	4	2	2	4	3	2	2	2	2	4	1	2	1	1	4	3	3	2	2	2	2	2	RS	24-l0ci	NA	NA	NA	NA	LAM	L4_LAM	NA	NA
1491	salvat02019_142009	1	1	4	2	1	4	2	2	2	2	2	4	1	2	2	1	5	3	3	2	1	7	2	2	RS	24-l0ci	NA	NA	NA	NA	LAM	L4_LAM	NA	NA
1492	salvat02019_142062	2	4	4	2	4	4	3	1	1	2	2	4	1	2	5	1	4	3	3	2	2	6	2	2	RS	24-l0ci	NA	NA	NA	NA	LAM	L4_LAM	NA	NA
1493	salvat02019_142065	2	4	4	2	1	4	1	3	2	4	2	4	1	1	6	1	5	2	4	3	2	3	2	2	RS	24-l0ci	NA	NA	NA	NA	LAM	L4_LAM	NA	NA
1494	salvat02019_142067	2	3	2	2	2	4	3	2	2	2	2	4	1	2	1	1	4	3	3	2	2	3	2	2	RS	24-l0ci	NA	NA	NA	NA	LAM	L4_LAM	NA	NA
1497	salvat02019_142223	2	7	4	1	1	3	2	3	2	2	2	5	1	2	6	1	6	3	3	3	2	1	2	2	RS	24-l0ci	NA	NA	NA	NA	LAM	L4_LAM	NA	NA
1498	salvat02019_142267	1	3	2	2	5	4	3	3	3	2	2	4	1	2	2	1	5	4	3	2	3	7	2	2	RS	24-l0ci	NA	NA	NA	NA	LAM	L4_LAM	NA	NA
1499	salvat02019_142279	1	3	4	2	5	4	3	3	2	2	2	4	1	2	6	1	5	3	3	2	2	7	2	2	RS	24-l0ci	NA	NA	NA	NA	LAM	L4_LAM	NA	NA
1501	salvat02019_142305	2	5	4	1	1	3	1	3	3	1	1	4	1	1	4	1	3	2	5	2	2	1	2	2	RS	24-l0ci	NA	NA	NA	NA	LAM	L4_LAM	NA	NA
1503	salvat02019_142405	1	3	4	2	5	4	3	3	2	2	2	4	1	2	6	1	5	3	3	2	2	7	2	2	RS	24-l0ci	NA	NA	NA	NA	LAM	L4_LAM	NA	NA
1504	salvat02019_142420	2	4	4	2	1	4	1	3	2	4	2	4	1	1	6	1	4	2	4	3	2	8	2	2	RS	24-l0ci	NA	NA	NA	NA	LAM	L4_LAM	NA	NA
1505	salvat02019_142449	1	1	4	2	1	4	2	4	3	2	2	4	1	2	6	2	5	1	3	2	2	7	2	2	RS	24-l0ci	NA	NA	NA	NA	LAM	L4_LAM	NA	NA
1507	salvat02019_142528	2	4	4	2	1	4	1	3	2	4	2	4	2	1	1	1	5	2	4	3	1	8	2	2	RS	24-l0ci	NA	NA	NA	NA	LAM	L4_LAM	NA	NA
1508	salvat02019_142531	2	4	4	2	1	4	1	3	2	1	2	4	2	1	6	1	5	2	4	3	2	1	1	2	RS	24-l0ci	NA	NA	NA	NA	LAM	L4_LAM	NA	NA
1509	salvat02019_142566	2	5	4	2	1	2	3	2	2	1	1	4	1	2	5	1	6	3	3	4	2	1	2	2	RS	24-l0ci	NA	NA	NA	NA	LAM	L4_LAM	NA	NA
1510	salvat02019_142567	2	4	4	2	1	4	1	3	2	4	2	4	1	1	6	1	5	2	4	3	2	2	2	2	RS	24-l0ci	NA	NA	NA	NA	LAM	L4_LAM	NA	NA
1511	salvat02019_142680	2	4	4	2	1	4	1	3	2	1	1	4	1	1	6	1	5	3	4	4	3	8	2	2	RS	24-l0ci	NA	NA	NA	NA	LAM	L4_LAM	NA	NA
1518	Machad02010_1	1	?	?	2	4	4	3	?	2	?	?	?	?	?	6	1	5	3	?	3	?	?	?	2	PR	12-l0ci	NA	NA	NA	NA	Haarlem	L4_LAM	NA	NA
1519	Machad02010_2	1	?	?	2	1	4	3	?	2	?	?	?	?	?	6	1	4	3	?	3	?	?	?	2	PR	12-l0ci	NA	NA	NA	NA	LAM	L4_LAM	NA	NA
1520	Machad02010_3	1	?	?	2	4	4	3	?	2	?	?	?	?	?	6	1	6	3	?	3	?	?	?	2	PR	12-l0ci	NA	NA	NA	NA	Haarlem	L4_LAM	NA	NA
1522	Machad02010_6	1	?	?	2	6	4	3	?	2	?	?	?	?	?	6	1	5	3	?	3	?	?	?	2	PR	12-l0ci	NA	NA	NA	NA	LAM	L4_LAM	NA	NA
1524	Machad02010_8	1	?	?	2	2	4	3	?	2	?	?	?	?	?	6	1	5	3	?	3	?	?	?	2	PR	12-l0ci	NA	NA	NA	NA	Haarlem	L4_LAM	NA	NA
1525	Machad02010_9	3	?	?	2	1	4	2	?	2	?	?	?	?	?	6	1	5	3	?	3	?	?	?	2	PR	12-l0ci	NA	NA	NA	NA	LAM	L4_LAM	NA	NA
1532	Machad02010_17	1	?	?	2	4	4	3	?	2	?	?	?	?	?	6	1	5	3	?	3	?	?	?	2	PR	12-l0ci	NA	NA	NA	NA	Haarlem	L4_LAM	NA	NA
1533	Machad02010_18	2	?	?	2	3	4	3	?	2	?	?	?	?	?	5	1	5	3	?	3	?	?	?	2	PR	12-l0ci	NA	NA	NA	NA	Haarlem	L4_LAM	NA	NA
1536	Machad02010_21	1	?	?	2	4	4	3	?	2	?	?	?	?	?	6	1	5	3	?	2	?	?	?	2	PR	12-l0ci	NA	NA	NA	NA	LAM	L4_LAM	NA	NA
1540	Machad02010_25	2	?	?	2	1	4	2	?	2	?	?	?	?	?	6	1	4	3	?	3	?	?	?	2	PR	12-l0ci	NA	NA	NA	NA	LAM	L4_LAM	NA	NA
1541	Machad02010_26	2	?	?	2	1	4	2	?	2	?	?	?	?	?	6	1	5	3	?	3	?	?	?	2	PR	12-l0ci	NA	NA	NA	NA	LAM	L4_LAM	NA	NA
1556	Machad02010_44	1	?	?	2	2	4	2	?	2	?	?	?	?	?	6	1	5	3	?	3	?	?	?	2	PR	12-l0ci	NA	NA	NA	NA	LAM	L4_LAM	NA	NA
1570	Machad02010_58	2	?	?	2	1	4	2	?	2	?	?	?	?	?	6	1	3	2	?	3	?	?	?	2	PR	12-l0ci	NA	NA	NA	NA	LAM	L4_LAM	NA	NA
1571	Machad02010_59	2	?	?	2	6	4	2	?	3	?	?	?	?	?	6	5	5	2	?	3	?	?	?	2	PR	12-l0ci	NA	NA	NA	NA	LAM	L4_LAM	NA	NA
1572	Machad02010_60	2	?	?	2	1	4	2	?	3	?	?	?	?	?	6	1	5	2	?	3	?	?	?	2	PR	12-l0ci	NA	NA	NA	NA	LAM	L4_LAM	NA	NA
1576	Machad02010_64	2	?	?	2	1	4	2	?	3	?	?	?	?	?	6	5	5	3	?	3	?	?	?	2	PR	12-l0ci	NA	NA	NA	NA	LAM	L4_LAM	NA	NA
1578	Machad02010_66	2	?	?	2	1	4	2	?	3	?	?	?	?	?	6	5	5	3	?	3	?	?	?	2	PR	12-l0ci	NA	NA	NA	NA	LAM	L4_LAM	NA	NA
107	Da1tas2015_BRAMNG200901478	2	3	4	3	4	2	1	1	2	3	4	4	2	2	5	1	5	3	2	3	3	6	2	2	MG	24-l0ci	NA	S	S	L4_S	S	L4_S	NA	NA
108	Da1tas2015_BRAMNG201100770	2	3	4	3	4	2	1	1	2	3	2	4	2	2	5	1	3	3	2	3	3	6	2	2	MG	24-l0ci	NA	S	S	L4_S	S	L4_S	NA	NA
132	Oelema112011_PA256	2	2	4	3	4	3	1	1	2	4	3	4	2	2	5	1	5	3	3	3	3	5	2	2	PA	24-l0ci	NA	S	S	L4_S	S	L4_S	NA	NA
794	Vas1cell0s2014_BRA1620090C2009	3	3	4	3	4	3	3	1	2	4	3	4	2	2	5	1	5	3	3	3	2	7	2	1	RJ	24-l0ci	NA	S	S	L4_S	S	L4_S	NA	NA
806	Vas1cell0s2014_BRA1620090C2020	3	3	4	3	2	3	3	1	2	3	4	4	1	2	5	1	6	3	3	2	2	1	2	3	RJ	24-l0ci	NA	LAM	LAM	L4_S	S	L4_S	NA	NA
807	Vas1cell0s2014_BRA1620081C2017	3	3	4	3	2	3	2	1	2	3	4	4	2	2	5	1	6	3	3	2	2	7	2	0	RJ	24-l0ci	NA	S	S	L4_S	S	L4_S	NA	NA
940	Vas1cell0s2014_BRA1620080C2018A2	3	3	4	3	2	3	3	1	2	3	4	4	2	2	5	1	6	3	3	2	2	0	3	0	RJ	24-l0ci	NA	NA	NA	NA	S	L4_S	NA	NA
1148	Oelema112011_RGS479	2	2	4	21	4	2	3	1	2	4	3	4	2	2	5	1	4	3	3	3	3	4	2	2	RS	24-l0ci	NA	NA	NA	NA	S	L4_S	NA	NA
1151	Oelema112011_RGS561	3	3	4	3	2	3	3	1	2	5	4	4	2	2	5	1	5	3	3	2	3	9	2	2	RS	24-l0ci	NA	NA	NA	NA	S	L4_S	NA	NA
1152	Oelema112011_RGS9092	3	3	4	3	2	3	3	1	2	5	4	4	2	2	5	1	5	3	3	2	3	9	2	2	RS	24-l0ci	NA	NA	NA	NA	S	L4_S	NA	NA
1153	Oelema112011_RGS9244	3	3	4	3	2	3	3	1	2	5	4	4	2	2	5	1	5	3	?	2	3	9	2	2	RS	24-l0ci	NA	NA	NA	NA	S	L4_S	NA	NA
1154	Oelema112011_RGS9039	2	3	4	3	4	3	3	1	2	5	4	4	2	2	5	1	5	3	3	3	3	4	2	2	RS	24-l0ci	NA	NA	NA	NA	S	L4_S	NA	NA
1155	Oelema112011_RGS143	3	2	4	3	1	3	3	1	2	4	4	4	2	2	5	1	4	3	3	2	3	8	2	2	RS	24-l0ci	NA	NA	NA	NA	S	L4_S	NA	NA
1324	Esteves2017_326	2	3	4	3	?	3	3	1	2	4	4	4	2	2	5	1	5	3	2	3	3	6	1	2	RS	24-l0ci	NA	NA	NA	NA	S	L4_S	NA	NA
1386	salvat02019_130339	2	3	4	3	4	3	3	1	2	1	4	4	2	2	5	1	5	3	2	2	2	2	2	2	RS	24-l0ci	NA	NA	NA	NA	S	L4_S	NA	NA
206	C01ceiçã02018_00406	2	2	3	2	5	4	3	4	2	4	3	4	4	2	5	1	3	3	3	3	5	5	3	2	PA	24-l0ci	NA	X	X	L4	X	L4_T4	NA	NA
535	Oelema112011_RJ1041_03	2	2	3	2	4	4	3	4	2	5	3	4	4	2	5	1	4	3	3	3	1	5	2	2	RJ	24-l0ci	NA	X	X	L4_T4	Haarlem	L4_T4	NA	NA
536	Oelema112011_RJ1125_03	2	2	3	2	4	3	3	4	2	5	3	4	4	2	5	1	4	3	3	3	3	5	3	2	RJ	24-l0ci	NA	Ghana	Ghana	L4_T4	Haarlem	L4_T4	NA	NA
876	Vas1cell0s2014_BRA1620090C1117	2	2	3	2	1	2	3	4	2	3	3	4	4	2	5	1	4	3	3	3	2	1	3	3	RJ	24-l0ci	NA	NA	NA	NA	Haarlem	L4_T4	NA	NA
1411	salvat02019_131433	2	2	3	2	3	4	3	4	2	5	3	4	4	2	5	1	4	3	3	3	3	1	3	2	RS	24-l0ci	NA	NA	NA	NA	Haarlem	L4_T4	NA	NA
394	Oelema112011_RJ134_03	2	2	4	2	4	3	3	2	2	3	3	4	2	2	6	1	5	3	3	3	3	5	2	2	RJ	24-l0ci	NA	H37Rv	H37Rv	L4_T5	H37Rv	L4_T5	NA	NA
1264	Esteves2017_84	2	2	4	2	5	3	3	2	2	3	3	4	2	2	6	1	5	3	4	3	2	5	2	2	RS	24-l0ci	NA	NA	NA	NA	H37Rv	L4_T5	NA	NA
11	Alves2011_12A	?	2	4	2	1	1	2	2	?	4	2	?	1	?	?	?	1	?	?	3	2	5	2	?	GO	15-l0ci	NA	LAM	LAM	L4_LAM	LAM	L4_Uganda(T2)	NA	NA
177	Oelema112011_PA178	2	1	4	2	3	4	3	4	2	4	3	4	4	2	5	1	5	3	3	3	5	9	3	2	PA	24-l0ci	NA	X	X	L4_X	X	L4_X	NA	NA
178	Oelema112011_PA197	2	1	4	2	3	4	3	4	2	4	3	4	4	2	5	1	5	3	3	3	5	9	3	2	PA	24-l0ci	NA	X	X	L4_X	X	L4_X	NA	NA
179	Oelema112011_PA253	2	1	4	2	3	4	3	4	2	4	3	4	4	2	5	1	5	3	3	3	6	9	1	2	PA	24-l0ci	NA	X	X	L4_X	X	L4_X	NA	NA
180	Oelema112011_PA199	2	2	3	2	5	4	2	4	2	4	3	4	4	2	5	1	5	3	3	3	6	5	3	1	PA	24-l0ci	NA	X	X	L4_X	X	L4_X	NA	NA
200	C01ceiçã02018_00750	2	2	3	2	3	4	3	4	2	4	3	4	4	2	5	1	5	3	3	3	5	2	3	2	PA	24-l0ci	NA	X	X	L4_X	X	L4_X	NA	NA
201	C01ceiçã02018_01698	2	2	3	2	3	4	3	4	2	4	3	4	4	2	5	1	5	3	3	3	5	2	3	2	PA	24-l0ci	NA	X	X	L4_X	X	L4_X	NA	NA
202	C01ceiçã02018_02545	2	2	3	2	3	4	3	4	2	4	3	4	4	2	5	1	5	3	3	3	5	2	3	2	PA	24-l0ci	NA	X	X	L4_X	X	L4_X	NA	NA
203	C01ceiçã02018_02095	2	2	3	2	5	4	3	4	2	4	3	4	4	2	5	1	5	3	3	3	5	5	3	2	PA	24-l0ci	NA	X	X	L4_X	X	L4_X	NA	NA
204	C01ceiçã02018_02392	2	2	3	2	5	4	3	4	2	4	3	4	4	2	5	1	5	3	3	3	5	5	3	2	PA	24-l0ci	NA	X	X	L4_X	X	L4_X	NA	NA
205	C01ceiçã02018_02522	2	2	3	2	5	4	3	4	2	4	3	4	4	2	5	1	5	3	3	3	5	5	3	2	PA	24-l0ci	NA	X	X	L4_X	X	L4_X	NA	NA
207	C01ceiçã02018_01694	2	2	3	2	5	4	3	4	2	4	3	4	4	2	5	1	5	3	3	3	5	5	3	2	PA	24-l0ci	NA	X	X	L4_X	X	L4_X	NA	NA
208	C01ceiçã02018_01733	2	2	3	2	2	4	3	4	3	4	3	4	4	2	5	1	5	3	3	3	5	8	3	2	PA	24-l0ci	NA	X	X	L4_H1-2	X	L4_X	NA	NA
209	C01ceiçã02018_02274	2	2	3	2	3	4	3	4	3	4	3	4	4	2	5	1	5	3	3	3	5	8	3	2	PA	24-l0ci	NA	X	X	L4_H1-2	X	L4_X	NA	NA
210	C01ceiçã02018_01910	2	1	4	2	3	4	3	4	2	4	3	4	4	2	5	1	5	3	3	3	5	6	3	2	PA	24-l0ci	NA	X	X	L4_X	X	L4_X	NA	NA
211	C01ceiçã02018_02597	2	1	4	2	3	4	3	4	2	4	3	4	4	2	5	1	5	3	3	3	5	6	3	2	PA	24-l0ci	NA	X	X	L4_X	X	L4_X	NA	NA
212	C01ceiçã02018_00340	2	1	4	2	3	4	3	4	3	4	3	4	4	2	5	1	5	3	3	3	5	9	3	2	PA	24-l0ci	NA	X	X	L4_X	X	L4_X	NA	NA
213	C01ceiçã02018_02125	2	1	4	2	3	4	3	4	3	4	3	4	4	2	5	1	5	3	3	3	5	9	3	2	PA	24-l0ci	NA	X	X	L4_X	X	L4_X	NA	NA
219	C01ceiçã02018_01695	2	4	3	2	3	3	3	3	3	3	3	4	4	2	5	1	6	3	3	3	3	9	3	2	PA	24-l0ci	NA	Haarlem	Haarlem	L4_X	Haarlem	L4_X	NA	NA
220	C01ceiçã02018_02121	2	4	3	2	3	3	3	3	3	3	3	4	4	2	5	1	6	3	3	3	3	9	3	2	PA	24-l0ci	NA	Haarlem	Haarlem	L4_X	Haarlem	L4_X	NA	NA
221	C01ceiçã02018_02373	2	4	3	2	3	3	3	3	3	3	3	4	4	2	5	1	6	3	3	3	3	9	3	2	PA	24-l0ci	NA	Haarlem	Haarlem	L4_X	Haarlem	L4_X	NA	NA
253	C01ceiçã02018_01856	2	1	4	2	3	4	3	4	2	4	3	4	4	2	5	1	5	3	3	3	5	9	3	2	PA	24-l0ci	NA	X	X	L4_X	X	L4_X	NA	NA
254	C01ceiçã02018_02371	2	1	4	2	3	4	3	4	2	4	3	4	5	2	5	1	5	3	3	3	5	9	4	2	PA	24-l0ci	NA	X	X	L4_X	X	L4_X	NA	NA
255	C01ceiçã02018_02524	2	1	4	2	3	4	3	4	2	4	3	4	4	2	5	1	5	3	3	3	5	9	3	2	PA	24-l0ci	NA	X	X	L4_X	X	L4_X	NA	NA
527	Oelema112011_RJ1748_03	2	4	3	2	4	4	3	3	2	2	3	4	4	2	5	1	5	3	3	3	4	3	3	2	RJ	24-l0ci	NA	Haarlem	Haarlem	L4_X	Haarlem	L4_X	NA	NA
539	Oelema112011_RJ1865_03	2	1	4	2	3	4	3	4	2	4	3	2	4	2	5	1	5	3	3	3	6	3	3	2	RJ	24-l0ci	NA	X	X	L4_X	X	L4_X	NA	NA
540	Oelema112011_RJ1063_03	2	2	4	2	3	4	3	4	2	3	3	4	4	2	5	1	5	3	3	3	4	5	3	2	RJ	24-l0ci	NA	X	X	L4_X	X	L4_X	NA	NA
545	Oelema112011_RJ1223_03	2	3	4	2	1	4	3	2	2	4	3	4	4	2	5	1	6	3	3	2	2	8	3	2	RJ	24-l0ci	NA	Haarlem	Haarlem	L4	Haarlem	L4_X	NA	NA
770	Vas1cell0s2014_BRA1620080C1842	2	3	4	2	1	4	3	?	2	1	3	4	4	3	5	1	6	3	5	2	2	6	3	2	RJ	24-l0ci	NA	Haarlem	Haarlem	L4_H1-2	Haarlem	L4_X	NA	NA
812	Vas1cell0s2014_BRA1620080C1020	2	5	3	2	3	2	2	2	2	2	3	4	4	2	5	1	3	3	3	3	2	3	3	0	RJ	24-l0ci	NA	Haarlem	Haarlem	L4_X	West_African_1	L4_X	NA	NA
895	Vas1cell0s2014_BRA1620080C4509A3	1	1	4	2	1	4	3	4	2	2	2	4	4	2	6	1	5	3	3	3	2	1	4	0	RJ	24-l0ci	NA	NA	NA	NA	X	L4_X	NA	NA
988	Tatara2019_00416	2	2	4	2	3	4	3	4	2	3	3	5	4	2	4	1	5	3	3	3	4	6	3	2	RR	24-l0ci	NA	NA	NA	NA	X	L4_X	NA	NA
1006	Tatara2019_00968	2	3	4	2	1	4	3	2	2	3	3	4	4	2	5	1	6	3	3	2	2	9	3	2	RR	24-l0ci	NA	NA	NA	NA	Haarlem	L4_X	NA	NA
1008	Tatara2019_01115	2	4	3	2	2	4	3	3	2	5	3	4	4	2	5	1	4	3	3	3	3	4	3	2	RR	24-l0ci	NA	NA	NA	NA	Haarlem	L4_X	NA	NA
1035	Tatara2019_01730	2	2	4	2	3	4	3	4	2	2	3	4	4	2	4	1	5	3	3	3	4	6	3	2	RR	24-l0ci	NA	NA	NA	NA	X	L4_X	NA	NA
1236	Oelema112011_RGS135	3	4	3	2	4	4	3	3	2	2	3	4	4	2	5	1	5	3	3	3	3	3	3	2	RS	24-l0ci	NA	NA	NA	NA	Haarlem	L4_X	NA	NA
1237	Oelema112011_RGS8476	3	4	3	2	4	4	3	3	2	2	3	4	4	2	5	1	5	3	3	3	3	3	3	2	RS	24-l0ci	NA	NA	NA	NA	Haarlem	L4_X	NA	NA
1253	Oelema112011_RGS642	2	1	4	2	3	3	3	4	2	4	3	4	4	2	5	1	5	3	3	3	6	9	3	2	RS	24-l0ci	NA	NA	NA	NA	X	L4_X	NA	NA
1254	Oelema112011_RGS297	2	2	4	2	3	4	3	4	2	2	3	4	4	2	5	1	5	3	3	3	4	9	1	2	RS	24-l0ci	NA	NA	NA	NA	X	L4_X	NA	NA
1255	Oelema112011_RGS9159	2	2	4	2	3	4	3	4	2	3	3	6	4	2	5	1	5	3	3	3	4	9	1	2	RS	24-l0ci	NA	NA	NA	NA	X	L4_X	NA	NA
1258	Oelema112011_RGS265	2	2	3	2	5	4	3	4	2	4	3	4	4	2	5	1	5	2	3	3	6	8	3	2	RS	24-l0ci	NA	NA	NA	NA	X	L4_X	NA	NA
1452	salvat02019_140501	2	2	4	2	3	4	3	4	1	3	3	6	4	2	5	1	5	3	3	3	4	9	2	2	RS	24-l0ci	NA	NA	NA	NA	X	L4_X	NA	NA
913	Vas1cell0s2014_BRA1620080C1839	2	3	4	2	1	4	3	2	2	3	3	4	4	3	5	1	6	3	3	2	2	1	3	2	RJ	24-l0ci	NA	NA	NA	NA	Haarlem	L5_Afri2	NA	NA
1581	Machad02010_69	2	?	?	2	2	3	-	?	3	?	?	?	?	?	6	1	2	3	?	5	?	?	?	2	PR	12-l0ci	NA	NA	NA	NA	NA	NA	NA	NA
1582	Machad02010_70	1	?	?	2	3	3	3	?	3	?	?	?	?	?	3	5	2	3	?	3	?	?	?	2	PR	12-l0ci	NA	NA	NA	NA	NA	NA	NA	NA
1583	Machad02010_71	1	?	?	2	3	4	3	?	1	?	?	?	?	?	3	5	5	3	?	3	?	?	?	2	PR	12-l0ci	NA	NA	NA	NA	NA	NA	NA	NA
1584	Machad02010_72	2	?	?	2	4	3	3	?	2	?	?	?	?	?	6	5	5	3	?	2	?	?	?	2	PR	12-l0ci	NA	NA	NA	NA	NA	NA	NA	NA
1585	Machad02010_73	1	?	?	2	5	4	3	?	2	?	?	?	?	?	6	5	4	3	?	3	?	?	?	2	PR	12-l0ci	NA	NA	NA	NA	NA	NA	NA	NA
1586	Machad02010_76	2	?	?	3	4	4	3	?	2	?	?	?	?	?	5	1	5	3	?	3	?	?	?	2	PR	12-l0ci	NA	NA	NA	NA	NA	NA	NA	NA
1587	Machad02010_77	1	?	?	2	4	4	3	?	2	?	?	?	?	?	6	1	4	3	?	3	?	?	?	2	PR	12-l0ci	NA	NA	NA	NA	NA	NA	NA	NA
1588	Machad02010_78	2	?	?	2	1	4	3	?	2	?	?	?	?	?	5	1	5	3	?	3	?	?	?	2	PR	12-l0ci	NA	NA	NA	NA	NA	NA	NA	NA
1589	Machad02010_79	2	?	?	2	1	5	4	?	0	?	?	?	?	?	6	1	4	3	?	2	?	?	?	2	PR	12-l0ci	NA	NA	NA	NA	NA	NA	NA	NA
1590	Machad02010_82	1	?	?	2	2	3	2	?	0	?	?	?	?	?	6	1	5	3	?	1	?	?	?	2	PR	12-l0ci	NA	NA	NA	NA	NA	NA	NA	NA
1591	Machad02010_83	1	?	?	2	2	4	3	?	0	?	?	?	?	?	6	1	5	3	?	1	?	?	?	2	PR	12-l0ci	NA	NA	NA	NA	NA	NA	NA	NA
1592	Machad02010_85	2	?	?	2	8	4	3	?	0	?	?	?	?	?	6	1	5	3	?	1	?	?	?	2	PR	12-l0ci	NA	NA	NA	NA	NA	NA	NA	NA
1593	Machad02010_86	2	?	?	2	8	4	3	?	0	?	?	?	?	?	6	1	5	3	?	1	?	?	?	2	PR	12-l0ci	NA	NA	NA	NA	NA	NA	NA	NA
1594	Machad02010_87	1	?	?	2	4	4	3	?	0	?	?	?	?	?	6	1	5	3	?	3	?	?	?	2	PR	12-l0ci	NA	NA	NA	NA	NA	NA	NA	NA
1595	Machad02010_93	2	?	?	2	1	4	2	?	0	?	?	?	?	?	6	1	5	3	?	3	?	?	?	2	PR	12-l0ci	NA	NA	NA	NA	NA	NA	NA	NA
1596	Machad02010_94	1	?	?	2	6	4	3	?	0	?	?	?	?	?	6	1	5	3	?	3	?	?	?	2	PR	12-l0ci	NA	NA	NA	NA	NA	NA	NA	NA
1597	Machad02010_95	2	?	?	2	4	3	2	?	0	?	?	?	?	?	5	1	7	3	?	3	?	?	?	2	PR	12-l0ci	NA	NA	NA	NA	NA	NA	NA	NA
1598	Machad02010_96	2	?	?	2	2	3	4	?	0	?	?	?	?	?	5	1	4	3	?	3	?	?	?	2	PR	12-l0ci	NA	NA	NA	NA	NA	NA	NA	NA
1599	Machad02010_97	1	?	?	2	4	4	3	?	0	?	?	?	?	?	6	1	4	3	?	3	?	?	?	2	PR	12-l0ci	NA	NA	NA	NA	NA	NA	NA	NA
1600	Machad02010_98	2	?	?	1	1	3	2	?	0	?	?	?	?	?	5	1	7	3	?	3	?	?	?	2	PR	12-l0ci	NA	NA	NA	NA	NA	NA	NA	NA
1601	Machad02010_99	2	?	?	2	3	4	3	?	0	?	?	?	?	?	3	1	4	3	?	3	?	?	?	2	PR	12-l0ci	NA	NA	NA	NA	NA	NA	NA	NA
1602	Machad02010_100	2	?	?	3	4	3	3	?	0	?	?	?	?	?	5	1	4	3	?	3	?	?	?	2	PR	12-l0ci	NA	NA	NA	NA	NA	NA	NA	NA
1603	Machad02010_104	2	?	?	1	1	4	2	?	0	?	?	?	?	?	5	1	6	3	?	3	?	?	?	2	PR	12-l0ci	NA	NA	NA	NA	NA	NA	NA	NA
1604	Machad02010_107	2	?	?	3	4	3	3	?	2	?	?	?	?	?	5	1	5	3	?	2	?	?	?	2	PR	12-l0ci	NA	NA	NA	NA	NA	NA	NA	NA
1605	Machad02010_109	2	?	?	2	1	4	2	?	2	?	?	?	?	?	6	1	4	3	?	3	?	?	?	2	PR	12-l0ci	NA	NA	NA	NA	NA	NA	NA	NA
1606	Machad02010_110	2	?	?	3	4	3	3	?	2	?	?	?	?	?	5	1	5	3	?	3	?	?	?	3	PR	12-l0ci	NA	NA	NA	NA	NA	NA	NA	NA
1607	Machad02010_111	1	?	?	2	4	3	3	?	2	?	?	?	?	?	6	1	5	2	?	2	?	?	?	2	PR	12-l0ci	NA	NA	NA	NA	NA	NA	NA	NA
1608	Machad02010_112	2	?	?	2	7	4	3	?	1	?	?	?	?	?	7	1	5	3	?	2	?	?	?	2	PR	12-l0ci	NA	NA	NA	NA	NA	NA	NA	NA
1609	Machad02010_115	2	?	?	2	3	5	3	?	1	?	?	?	?	?	3	1	5	3	?	3	?	?	?	2	PR	12-l0ci	NA	NA	NA	NA	NA	NA	NA	NA
1610	Machad02010_117	2	?	?	2	1	4	2	?	1	?	?	?	?	?	6	1	4	3	?	2	?	?	?	2	PR	12-l0ci	NA	NA	NA	NA	NA	NA	NA	NA
1611	Machad02010_118	1	?	?	2	1	4	0	?	2	?	?	?	?	?	6	1	4	3	?	3	?	?	?	2	PR	12-l0ci	NA	NA	NA	NA	NA	NA	NA	NA
1612	Machad02010_119	1	?	?	2	6	3	3	?	2	?	?	?	?	?	6	1	4	3	?	2	?	?	?	2	PR	12-l0ci	NA	NA	NA	NA	NA	NA	NA	NA
1613	Machad02010_120	2	?	?	3	4	3	3	?	2	?	?	?	?	?	5	1	5	3	?	2	?	?	?	2	PR	12-l0ci	NA	NA	NA	NA	NA	NA	NA	NA
Reliable prediction
Doubtful prediction
Doubtful prediction

## Sheet: Supplementary Table 3_B_Summary
Brazilian states	L0_Animal	L1_EAI	L1_EAI1	L1_EAI3	L1_EAI6	L2_Beijing	L3_CAS	L4	L4_H1-2	L4_H3	L4_LAM	L4_S	L4_T4	L4_T5	L4_Uganda(T2)	L4_X	L5_Afri2	NA	Total
Gioás (GO)	1							12		2	8				1				24
Minas Gerais (MG)								16	1	9	76	2							104
Pará (PA		10	6	1				26	4	7	54	1	1			23			133
Paraná (PR)						2		111	9	14	54							33	223
Rio de Janeiro (RJ)			1			5		214	15	34	298	4	3	1		7	1		583
Roraima (RR)					3	2		8	7	3	53					4			80
Rio Grande do Sul (RS)							6	160	18	31	228	8	1	1		7			460
São Paulo (SP)						6													6
Total	1	10	7	1	3	15	6	547	54	100	771	15	5	2	1	41	1	45	1613
