# Supplementary material for: Molecular epidemiology of Mycobacterium tuberculosis in Brazil before the whole genome sequencing era: a literature review
Source: Mem Inst Oswaldo Cruz. 2021 Mar 15;116:e200517. doi: 10.1590/0074-02760200517 (PMC7976556; doi:10.1590/0074-02760200517)
Supplement: Supplementary file 3 [file 1678-8060-mioc-116-e200517-s3.xlsx]

## Sheet: Supplementary DATA - TABLE I
Table III - List of public whole genome sequencing (reads) access of Mycobacterium tuberculosis complex (MTBC) isolated in Brazil until the date
Bioproject	Accession	BioSample.name	Origin State	Organism	Lineage	Type of WGS	Status	Manuscript ID
PRJEB23648	SAMEA104708029	536	SP	Mycobacterium tuberculosis var. tuberculosis	2	Paired-end reads	Released	PMID 29779775
PRJEB23648	SAMEA104708028	241	SP	Mycobacterium tuberculosis var. tuberculosis	4	Paired-end reads	Released	PMID 29779775
PRJEB23648	SAMEA104708030	868	SP	Mycobacterium tuberculosis var. tuberculosis	4	Paired-end reads	Released	PMID 29779775
PRJEB23648	SAMEA104708031	1028	SP	Mycobacterium tuberculosis var. tuberculosis	4	Paired-end reads	Released	PMID 29779775
PRJEB23648	SAMEA104708032	1245	SP	Mycobacterium tuberculosis var. tuberculosis	4	Paired-end reads	Released	PMID 29779775
PRJEB23648	SAMEA104708033	1662	SP	Mycobacterium tuberculosis var. tuberculosis	4	Paired-end reads	Released	PMID 29779775
PRJEB23648	SAMEA104708034	1696	SP	Mycobacterium tuberculosis var. tuberculosis	4	Paired-end reads	Released	PMID 29779775
PRJEB23648	SAMEA104708035	1804	SP	Mycobacterium tuberculosis var. tuberculosis	4	Paired-end reads	Released	PMID 29779775
PRJEB23648	SAMEA104708036	1874	SP	Mycobacterium tuberculosis var. tuberculosis	4	Paired-end reads	Released	PMID 29779775
PRJEB23648	SAMEA104708037	2080	SP	Mycobacterium tuberculosis var. tuberculosis	4	Paired-end reads	Released	PMID 29779775
PRJEB23648	SAMEA104708038	2370	SP	Mycobacterium tuberculosis var. tuberculosis	4	Paired-end reads	Released	PMID 29779775
PRJEB23648	SAMEA104708039	2591	SP	Mycobacterium tuberculosis var. tuberculosis	4	Paired-end reads	Released	PMID 29779775
PRJEB23648	SAMEA104708040	2782	SP	Mycobacterium tuberculosis var. tuberculosis	4	Paired-end reads	Released	PMID 29779775
PRJEB23648	SAMEA104708041	2943	SP	Mycobacterium tuberculosis var. tuberculosis	4	Paired-end reads	Released	PMID 29779775
PRJEB23648	SAMEA104708042	3052	SP	Mycobacterium tuberculosis var. tuberculosis	4	Paired-end reads	Released	PMID 29779775
PRJEB23648	SAMEA104708043	3200	SP	Mycobacterium tuberculosis var. tuberculosis	4	Paired-end reads	Released	PMID 29779775
PRJEB23648	SAMEA104708044	3360	SP	Mycobacterium tuberculosis var. tuberculosis	4	Paired-end reads	Released	PMID 29779775
PRJEB33598	SAMEA5800031	MB_1	PA	Mycobacterium tuberculosis var. bovis	BOVIS	Paired-end reads	Released	PMID 32019968
PRJEB33598	SAMEA5800032	MB_2	PA	Mycobacterium tuberculosis var. bovis	BOVIS	Paired-end reads	Released	PMID 32019968
PRJEB33598	SAMEA5800033	MB_3	PA	Mycobacterium tuberculosis var. bovis	BOVIS	Paired-end reads	Released	PMID 32019968
PRJEB33598	SAMEA5800034	MB_4	PA	Mycobacterium tuberculosis var. bovis	BOVIS	Paired-end reads	Released	PMID 32019968
PRJEB33598	SAMEA5800035	MB_5	PA	Mycobacterium tuberculosis var. bovis	BOVIS	Paired-end reads	Released	PMID 32019968
PRJEB33598	SAMEA5800036	MB_6	PA	Mycobacterium tuberculosis var. bovis	BOVIS	Paired-end reads	Released	PMID 32019968
PRJEB33598	SAMEA5800037	MB_7	PA	Mycobacterium tuberculosis var. bovis	BOVIS	Paired-end reads	Released	PMID 32019968
PRJEB33598	SAMEA5800038	MB_8	PA	Mycobacterium tuberculosis var. bovis	BOVIS	Paired-end reads	Released	PMID 32019968
PRJEB33598	SAMEA5800039	MB_9	PA	Mycobacterium tuberculosis var. bovis	BOVIS	Paired-end reads	Released	PMID 32019968
PRJEB33598	SAMEA5800040	MB_10	PA	Mycobacterium tuberculosis var. bovis	BOVIS	Paired-end reads	Released	PMID 32019968
PRJEB33598	SAMEA5800041	MB_11	PA	Mycobacterium tuberculosis var. bovis	BOVIS	Paired-end reads	Released	PMID 32019968
PRJEB33598	SAMEA5800042	MB_12	PA	Mycobacterium tuberculosis var. bovis	BOVIS	Paired-end reads	Released	PMID 32019968
PRJEB33598	SAMEA5800043	MB_13	PA	Mycobacterium tuberculosis var. bovis	BOVIS	Paired-end reads	Released	PMID 32019968
PRJEB33598	SAMEA5800044	MB_14	PA	Mycobacterium tuberculosis var. bovis	BOVIS	Paired-end reads	Released	PMID 32019968
PRJEB33598	SAMEA5800045	MB_15	PA	Mycobacterium tuberculosis var. bovis	BOVIS	Paired-end reads	Released	PMID 32019968
PRJEB33598	SAMEA5800046	MB_16	PA	Mycobacterium tuberculosis var. bovis	BOVIS	Paired-end reads	Released	PMID 32019968
PRJEB33598	SAMEA5800047	MB_17	PA	Mycobacterium tuberculosis var. bovis	BOVIS	Paired-end reads	Released	PMID 32019968
PRJEB33598	SAMEA5800048	MB_18	PA	Mycobacterium tuberculosis var. bovis	BOVIS	Paired-end reads	Released	PMID 32019968
PRJEB33598	SAMEA5800049	MB_19	PA	Mycobacterium tuberculosis var. bovis	BOVIS	Paired-end reads	Released	PMID 32019968
PRJEB33598	SAMEA5800050	MB_20	PA	Mycobacterium tuberculosis var. bovis	BOVIS	Paired-end reads	Released	PMID 32019968
PRJEB33598	SAMEA6542013	MB_21	PA	Mycobacterium tuberculosis var. bovis	BOVIS	Paired-end reads	Released	PMID 32019968
PRJEB33598	SAMEA6542014	MB_22	PA	Mycobacterium tuberculosis var. bovis	BOVIS	Paired-end reads	Released	PMID 32019968
PRJNA273066	SRR6705904	SP38	SP	Mycobacterium tuberculosis var. bovis	BOVIS	Paired-end reads	Released	PMID 25999553
PRJNA273744	SAMN03295492	5351	SP	Mycobacterium tuberculosis var. tuberculosis	2	Contigs	Released	PMID 26430044
PRJNA290003	SAMN03861514	ZT272	SP	Mycobacterium tuberculosis var. tuberculosis	2	Contigs	Released	PMID 26430044
PRJNA494931	SAMN10185847	G04928	PA	Mycobacterium tuberculosis var. tuberculosis	1	Paired-end reads	Released	PMID 30514494
PRJNA494931	SAMN10185846	G04924	PA	Mycobacterium tuberculosis var. tuberculosis	1	Paired-end reads	Released	PMID 30514494
PRJNA494931	SAMN10185845	G04916	PA	Mycobacterium tuberculosis var. tuberculosis	1	Paired-end reads	Released	PMID 30514494
PRJNA535343	SAMN11493507	130058	RS	Mycobacterium tuberculosis var. tuberculosis	4	Paired-end reads	Released	PMID 31783187
PRJNA535343	SAMN11493508	130160	RS	Mycobacterium tuberculosis var. tuberculosis	4	Paired-end reads	Released	PMID 31783187
PRJNA535343	SAMN11493509	130212	RS	Mycobacterium tuberculosis var. tuberculosis	4	Paired-end reads	Released	PMID 31783187
PRJNA535343	SAMN11493510	130283	RS	Mycobacterium tuberculosis var. tuberculosis	4	Paired-end reads	Released	PMID 31783187
PRJNA535343	SAMN11493511	130352	RS	Mycobacterium tuberculosis var. tuberculosis	4	Paired-end reads	Released	PMID 31783187
PRJNA535343	SAMN11493512	130417	RS	Mycobacterium tuberculosis var. tuberculosis	4	Paired-end reads	Released	PMID 31783187
PRJNA535343	SAMN11493513	130487	RS	Mycobacterium tuberculosis var. tuberculosis	4	Paired-end reads	Released	PMID 31783187
PRJNA535343	SAMN11493514	130623	RS	Mycobacterium tuberculosis var. tuberculosis	4	Paired-end reads	Released	PMID 31783187
PRJNA535343	SAMN11493515	130678	RS	Mycobacterium tuberculosis var. tuberculosis	4	Paired-end reads	Released	PMID 31783187
PRJNA535343	SAMN11493516	130695	RS	Mycobacterium tuberculosis var. tuberculosis	4	Paired-end reads	Released	PMID 31783187
PRJNA535343	SAMN11493517	130757	RS	Mycobacterium tuberculosis var. tuberculosis	4	Paired-end reads	Released	PMID 31783187
PRJNA535343	SAMN11493518	130859	RS	Mycobacterium tuberculosis var. tuberculosis	4	Paired-end reads	Released	PMID 31783187
PRJNA535343	SAMN11493519	130871	RS	Mycobacterium tuberculosis var. tuberculosis	4	Paired-end reads	Released	PMID 31783187
PRJNA535343	SAMN11493520	130992	RS	Mycobacterium tuberculosis var. tuberculosis	4	Paired-end reads	Released	PMID 31783187
PRJNA535343	SAMN11493521	131046	RS	Mycobacterium tuberculosis var. tuberculosis	4	Paired-end reads	Released	PMID 31783187
PRJNA535343	SAMN11493522	131079	RS	Mycobacterium tuberculosis var. tuberculosis	4	Paired-end reads	Released	PMID 31783187
PRJNA535343	SAMN11493523	131128	RS	Mycobacterium tuberculosis var. tuberculosis	4	Paired-end reads	Released	PMID 31783187
PRJNA535343	SAMN11493524	131258	RS	Mycobacterium tuberculosis var. tuberculosis	4	Paired-end reads	Released	PMID 31783187
PRJNA535343	SAMN11493525	131338	RS	Mycobacterium tuberculosis var. tuberculosis	4	Paired-end reads	Released	PMID 31783187
PRJNA535343	SAMN11493526	131433	RS	Mycobacterium tuberculosis var. tuberculosis	4	Paired-end reads	Released	PMID 31783187
PRJNA535343	SAMN11493527	131541	RS	Mycobacterium tuberculosis var. tuberculosis	4	Paired-end reads	Released	PMID 31783187
PRJNA535343	SAMN11493528	131543	RS	Mycobacterium tuberculosis var. tuberculosis	4	Paired-end reads	Released	PMID 31783187
PRJNA535343	SAMN11493529	131603	RS	Mycobacterium tuberculosis var. tuberculosis	4	Paired-end reads	Released	PMID 31783187
PRJNA535343	SAMN11493530	131664	RS	Mycobacterium tuberculosis var. tuberculosis	4	Paired-end reads	Released	PMID 31783187
PRJNA535343	SAMN11493531	131677	RS	Mycobacterium tuberculosis var. tuberculosis	4	Paired-end reads	Released	PMID 31783187
PRJNA535343	SAMN11493532	131735	RS	Mycobacterium tuberculosis var. tuberculosis	4	Paired-end reads	Released	PMID 31783187
PRJNA535343	SAMN11493533	131776	RS	Mycobacterium tuberculosis var. tuberculosis	4	Paired-end reads	Released	PMID 31783187
PRJNA535343	SAMN11493534	131895	RS	Mycobacterium tuberculosis var. tuberculosis	4	Paired-end reads	Released	PMID 31783187
PRJNA535343	SAMN11493535	131953	RS	Mycobacterium tuberculosis var. tuberculosis	4	Paired-end reads	Released	PMID 31783187
PRJNA535343	SAMN11493536	132130	RS	Mycobacterium tuberculosis var. tuberculosis	4	Paired-end reads	Released	PMID 31783187
PRJNA535343	SAMN11493537	132174	RS	Mycobacterium tuberculosis var. tuberculosis	4	Paired-end reads	Released	PMID 31783187
PRJNA535343	SAMN11493538	132332	RS	Mycobacterium tuberculosis var. tuberculosis	4	Paired-end reads	Released	PMID 31783187
PRJNA535343	SAMN11493539	132490	RS	Mycobacterium tuberculosis var. tuberculosis	4	Paired-end reads	Released	PMID 31783187
PRJNA535343	SAMN11493540	132494	RS	Mycobacterium tuberculosis var. tuberculosis	4	Paired-end reads	Released	PMID 31783187
PRJNA535343	SAMN11493541	132502	RS	Mycobacterium tuberculosis var. tuberculosis	4	Paired-end reads	Released	PMID 31783187
PRJNA535343	SAMN11493542	132621	RS	Mycobacterium tuberculosis var. tuberculosis	4	Paired-end reads	Released	PMID 31783187
PRJNA535343	SAMN11493543	132690	RS	Mycobacterium tuberculosis var. tuberculosis	4	Paired-end reads	Released	PMID 31783187
PRJNA535343	SAMN11493544	132737	RS	Mycobacterium tuberculosis var. tuberculosis	4	Paired-end reads	Released	PMID 31783187
PRJNA535343	SAMN11493545	132771	RS	Mycobacterium tuberculosis var. tuberculosis	4	Paired-end reads	Released	PMID 31783187
PRJNA535343	SAMN11493546	132782	RS	Mycobacterium tuberculosis var. tuberculosis	4	Paired-end reads	Released	PMID 31783187
PRJNA535343	SAMN11493547	132809	RS	Mycobacterium tuberculosis var. tuberculosis	4	Paired-end reads	Released	PMID 31783187
PRJNA535343	SAMN11493548	132828	RS	Mycobacterium tuberculosis var. tuberculosis	4	Paired-end reads	Released	PMID 31783187
PRJNA535343	SAMN11493549	140023	RS	Mycobacterium tuberculosis var. tuberculosis	4	Paired-end reads	Released	PMID 31783187
PRJNA535343	SAMN11493550	140331	RS	Mycobacterium tuberculosis var. tuberculosis	4	Paired-end reads	Released	PMID 31783187
PRJNA535343	SAMN11493551	140362	RS	Mycobacterium tuberculosis var. tuberculosis	4	Paired-end reads	Released	PMID 31783187
PRJNA535343	SAMN11493552	140418	RS	Mycobacterium tuberculosis var. tuberculosis	4	Paired-end reads	Released	PMID 31783187
PRJNA535343	SAMN11493553	140501	RS	Mycobacterium tuberculosis var. tuberculosis	4	Paired-end reads	Released	PMID 31783187
PRJNA535343	SAMN11493554	140543	RS	Mycobacterium tuberculosis var. tuberculosis	4	Paired-end reads	Released	PMID 31783187
PRJNA535343	SAMN11493555	140598	RS	Mycobacterium tuberculosis var. tuberculosis	4	Paired-end reads	Released	PMID 31783187
PRJNA535343	SAMN11493556	140627	RS	Mycobacterium tuberculosis var. tuberculosis	4	Paired-end reads	Released	PMID 31783187
PRJNA535343	SAMN11493557	140725	RS	Mycobacterium tuberculosis var. tuberculosis	4	Paired-end reads	Released	PMID 31783187
PRJNA535343	SAMN11493558	140743	RS	Mycobacterium tuberculosis var. tuberculosis	4	Paired-end reads	Released	PMID 31783187
PRJNA535343	SAMN11493559	140847	RS	Mycobacterium tuberculosis var. tuberculosis	4	Paired-end reads	Released	PMID 31783187
PRJNA535343	SAMN11493560	140943	RS	Mycobacterium tuberculosis var. tuberculosis	4	Paired-end reads	Released	PMID 31783187
PRJNA535343	SAMN11493561	140978	RS	Mycobacterium tuberculosis var. tuberculosis	4	Paired-end reads	Released	PMID 31783187
PRJNA535343	SAMN11493562	140999	RS	Mycobacterium tuberculosis var. tuberculosis	4	Paired-end reads	Released	PMID 31783187
PRJNA535343	SAMN11493563	141118	RS	Mycobacterium tuberculosis var. tuberculosis	4	Paired-end reads	Released	PMID 31783187
PRJNA535343	SAMN11493564	141230	RS	Mycobacterium tuberculosis var. tuberculosis	4	Paired-end reads	Released	PMID 31783187
PRJNA535343	SAMN11493565	141275	RS	Mycobacterium tuberculosis var. tuberculosis	4	Paired-end reads	Released	PMID 31783187
PRJNA535343	SAMN11493566	141349	RS	Mycobacterium tuberculosis var. tuberculosis	4	Paired-end reads	Released	PMID 31783187
PRJNA535343	SAMN11493567	141372	RS	Mycobacterium tuberculosis var. tuberculosis	4	Paired-end reads	Released	PMID 31783187
PRJNA535343	SAMN11493568	141421	RS	Mycobacterium tuberculosis var. tuberculosis	4	Paired-end reads	Released	PMID 31783187
PRJNA535343	SAMN11493569	141427	RS	Mycobacterium tuberculosis var. tuberculosis	4	Paired-end reads	Released	PMID 31783187
PRJNA535343	SAMN11493570	141482	RS	Mycobacterium tuberculosis var. tuberculosis	4	Paired-end reads	Released	PMID 31783187
PRJNA535343	SAMN11493571	141520	RS	Mycobacterium tuberculosis var. tuberculosis	4	Paired-end reads	Released	PMID 31783187
PRJNA535343	SAMN11493572	141529	RS	Mycobacterium tuberculosis var. tuberculosis	4	Paired-end reads	Released	PMID 31783187
PRJNA535343	SAMN11493573	141574	RS	Mycobacterium tuberculosis var. tuberculosis	4	Paired-end reads	Released	PMID 31783187
PRJNA535343	SAMN11493574	141637	RS	Mycobacterium tuberculosis var. tuberculosis	4	Paired-end reads	Released	PMID 31783187
PRJNA535343	SAMN11493575	141646	RS	Mycobacterium tuberculosis var. tuberculosis	4	Paired-end reads	Released	PMID 31783187
PRJNA535343	SAMN11493576	141711	RS	Mycobacterium tuberculosis var. tuberculosis	4	Paired-end reads	Released	PMID 31783187
PRJNA535343	SAMN11493577	141778	RS	Mycobacterium tuberculosis var. tuberculosis	4	Paired-end reads	Released	PMID 31783187
PRJNA535343	SAMN11493578	141783	RS	Mycobacterium tuberculosis var. tuberculosis	4	Paired-end reads	Released	PMID 31783187
PRJNA535343	SAMN11493579	141825	RS	Mycobacterium tuberculosis var. tuberculosis	4	Paired-end reads	Released	PMID 31783187
PRJNA535343	SAMN11493580	141853	RS	Mycobacterium tuberculosis var. tuberculosis	4	Paired-end reads	Released	PMID 31783187
PRJNA535343	SAMN11493581	141873	RS	Mycobacterium tuberculosis var. tuberculosis	4	Paired-end reads	Released	PMID 31783187
PRJNA535343	SAMN11493582	141911	RS	Mycobacterium tuberculosis var. tuberculosis	4	Paired-end reads	Released	PMID 31783187
PRJNA535343	SAMN11493583	141915	RS	Mycobacterium tuberculosis var. tuberculosis	4	Paired-end reads	Released	PMID 31783187
PRJNA535343	SAMN11493584	141947	RS	Mycobacterium tuberculosis var. tuberculosis	4	Paired-end reads	Released	PMID 31783187
PRJNA535343	SAMN11493585	142009	RS	Mycobacterium tuberculosis var. tuberculosis	4	Paired-end reads	Released	PMID 31783187
PRJNA535343	SAMN11493586	142065	RS	Mycobacterium tuberculosis var. tuberculosis	4	Paired-end reads	Released	PMID 31783187
PRJNA535343	SAMN11493587	142068	RS	Mycobacterium tuberculosis var. tuberculosis	4	Paired-end reads	Released	PMID 31783187
PRJNA535343	SAMN11493588	142084	RS	Mycobacterium tuberculosis var. tuberculosis	4	Paired-end reads	Released	PMID 31783187
PRJNA535343	SAMN11493589	142223	RS	Mycobacterium tuberculosis var. tuberculosis	4	Paired-end reads	Released	PMID 31783187
PRJNA535343	SAMN11493590	142267	RS	Mycobacterium tuberculosis var. tuberculosis	4	Paired-end reads	Released	PMID 31783187
PRJNA535343	SAMN11493591	142279	RS	Mycobacterium tuberculosis var. tuberculosis	4	Paired-end reads	Released	PMID 31783187
PRJNA535343	SAMN11493592	142281	RS	Mycobacterium tuberculosis var. tuberculosis	4	Paired-end reads	Released	PMID 31783187
PRJNA535343	SAMN11493593	142305	RS	Mycobacterium tuberculosis var. tuberculosis	4	Paired-end reads	Released	PMID 31783187
PRJNA535343	SAMN11493594	142352	RS	Mycobacterium tuberculosis var. tuberculosis	4	Paired-end reads	Released	PMID 31783187
PRJNA535343	SAMN11493595	142405	RS	Mycobacterium tuberculosis var. tuberculosis	4	Paired-end reads	Released	PMID 31783187
PRJNA535343	SAMN11493596	142420	RS	Mycobacterium tuberculosis var. tuberculosis	4	Paired-end reads	Released	PMID 31783187
PRJNA535343	SAMN11493597	142449	RS	Mycobacterium tuberculosis var. tuberculosis	4	Paired-end reads	Released	PMID 31783187
PRJNA535343	SAMN11493598	142494	RS	Mycobacterium tuberculosis var. tuberculosis	4	Paired-end reads	Released	PMID 31783187
PRJNA535343	SAMN11493599	142528	RS	Mycobacterium tuberculosis var. tuberculosis	4	Paired-end reads	Released	PMID 31783187
PRJNA535343	SAMN11493600	142531	RS	Mycobacterium tuberculosis var. tuberculosis	4	Paired-end reads	Released	PMID 31783187
PRJNA535343	SAMN11493601	142566	RS	Mycobacterium tuberculosis var. tuberculosis	4	Paired-end reads	Released	PMID 31783187
PRJNA535343	SAMN11493602	142567	RS	Mycobacterium tuberculosis var. tuberculosis	4	Paired-end reads	Released	PMID 31783187
PRJNA535343	SAMN11493603	142680	RS	Mycobacterium tuberculosis var. tuberculosis	4	Paired-end reads	Released	PMID 31783187
PRJEB27366	ERR2652976	BRZ-11	RJ	Mycobacterium tuberculosis var. tuberculosis	4	Paired-end reads	Released	PMID 30345355
PRJEB27366	ERR2652977	BRZ-12	RJ	Mycobacterium tuberculosis var. tuberculosis	4	Paired-end reads	Released	PMID 30345355
PRJEB27366	ERR2652978	BRZ-13	RJ	Mycobacterium tuberculosis var. tuberculosis	4	Paired-end reads	Released	PMID 30345355
PRJEB27366	ERR2652979	BRZ-14	RJ	Mycobacterium tuberculosis var. tuberculosis	4	Paired-end reads	Released	PMID 30345355
PRJEB27366	ERR2652980	BRZ-1	RJ	Mycobacterium tuberculosis var. tuberculosis	4	Paired-end reads	Released	PMID 30345355
PRJEB27366	ERR2652981	BRZ-2	RJ	Mycobacterium tuberculosis var. tuberculosis	4	Paired-end reads	Released	PMID 30345355
PRJEB27366	ERR2652982	BRZ-3	RJ	Mycobacterium tuberculosis var. tuberculosis	4	Paired-end reads	Released	PMID 30345355
PRJEB27366	ERR2652983	BRZ-4	RJ	Mycobacterium tuberculosis var. tuberculosis	4	Paired-end reads	Released	PMID 30345355
PRJEB27366	ERR2652984	BRZ-5	RJ	Mycobacterium tuberculosis var. tuberculosis	4	Paired-end reads	Released	PMID 30345355
PRJEB27366	ERR2652985	BRZ-6	RJ	Mycobacterium tuberculosis var. tuberculosis	4	Paired-end reads	Released	PMID 30345355
PRJEB27366	ERR2652986	BRZ-8	RJ	Mycobacterium tuberculosis var. tuberculosis	4	Paired-end reads	Released	PMID 30345355
PRJEB27366	ERR2652987	BRZ-9	RJ	Mycobacterium tuberculosis var. tuberculosis	4	Paired-end reads	Released	PMID 30345355
PRJEB27366	ERR2652988	BRZ-100	RJ	Mycobacterium tuberculosis var. tuberculosis	4	Paired-end reads	Released	PMID 30345355
PRJEB27366	ERR2652989	BRZ-101	RJ	Mycobacterium tuberculosis var. tuberculosis	4	Paired-end reads	Released	PMID 30345355
PRJEB27366	ERR2652990	BRZ-102	RJ	Mycobacterium tuberculosis var. tuberculosis	4	Paired-end reads	Released	PMID 30345355
PRJEB27366	ERR2652991	BRZ-103	RJ	Mycobacterium tuberculosis var. tuberculosis	4	Paired-end reads	Released	PMID 30345355
PRJEB27366	ERR2652992	BRZ-104	RJ	Mycobacterium tuberculosis var. tuberculosis	4	Paired-end reads	Released	PMID 30345355
PRJEB27366	ERR2652993	BRZ-106	RJ	Mycobacterium tuberculosis var. tuberculosis	4	Paired-end reads	Released	PMID 30345355
PRJEB27366	ERR2652994	BRZ-107	RJ	Mycobacterium tuberculosis var. tuberculosis	4	Paired-end reads	Released	PMID 30345355
PRJEB27366	ERR2652995	BRZ-108	RJ	Mycobacterium tuberculosis var. tuberculosis	4	Paired-end reads	Released	PMID 30345355
PRJEB27366	ERR2652996	BRZ-109	RJ	Mycobacterium tuberculosis var. tuberculosis	4	Paired-end reads	Released	PMID 30345355
PRJEB27366	ERR2652997	BRZ-110	RJ	Mycobacterium tuberculosis var. tuberculosis	4	Paired-end reads	Released	PMID 30345355
PRJEB27366	ERR2652998	BRZ-111	RJ	Mycobacterium tuberculosis var. tuberculosis	4	Paired-end reads	Released	PMID 30345355
PRJEB27366	ERR2652999	BRZ-112	RJ	Mycobacterium tuberculosis var. tuberculosis	4	Paired-end reads	Released	PMID 30345355
PRJEB27366	ERR2653000	BRZ-15	RJ	Mycobacterium tuberculosis var. tuberculosis	4	Paired-end reads	Released	PMID 30345355
PRJEB27366	ERR2653001	BRZ-16	RJ	Mycobacterium tuberculosis var. tuberculosis	4	Paired-end reads	Released	PMID 30345355
PRJEB27366	ERR2653002	BRZ-17	RJ	Mycobacterium tuberculosis var. tuberculosis	4	Paired-end reads	Released	PMID 30345355
PRJEB27366	ERR2653003	BRZ-18	RJ	Mycobacterium tuberculosis var. tuberculosis	4	Paired-end reads	Released	PMID 30345355
PRJEB27366	ERR2653004	BRZ-19	RJ	Mycobacterium tuberculosis var. tuberculosis	4	Paired-end reads	Released	PMID 30345355
PRJEB27366	ERR2653005	BRZ-20	RJ	Mycobacterium tuberculosis var. tuberculosis	4	Paired-end reads	Released	PMID 30345355
PRJEB27366	ERR2653006	BRZ-21	RJ	Mycobacterium tuberculosis var. tuberculosis	4	Paired-end reads	Released	PMID 30345355
PRJEB27366	ERR2653007	BRZ-22	RJ	Mycobacterium tuberculosis var. tuberculosis	4	Paired-end reads	Released	PMID 30345355
PRJEB27366	ERR2653008	BRZ-23	RJ	Mycobacterium tuberculosis var. tuberculosis	4	Paired-end reads	Released	PMID 30345355
PRJEB27366	ERR2653009	BRZ-24	RJ	Mycobacterium tuberculosis var. tuberculosis	4	Paired-end reads	Released	PMID 30345355
PRJEB27366	ERR2653010	BRZ-25	RJ	Mycobacterium tuberculosis var. tuberculosis	4	Paired-end reads	Released	PMID 30345355
PRJEB27366	ERR2653011	BRZ-26	RJ	Mycobacterium tuberculosis var. tuberculosis	4	Paired-end reads	Released	PMID 30345355
PRJEB27366	ERR2653012	BRZ-27	RJ	Mycobacterium tuberculosis var. tuberculosis	4	Paired-end reads	Released	PMID 30345355
PRJEB27366	ERR2653013	BRZ-28	RJ	Mycobacterium tuberculosis var. tuberculosis	4	Paired-end reads	Released	PMID 30345355
PRJEB27366	ERR2653014	BRZ-29	RJ	Mycobacterium tuberculosis var. tuberculosis	4	Paired-end reads	Released	PMID 30345355
PRJEB27366	ERR2653015	BRZ-30	RJ	Mycobacterium tuberculosis var. tuberculosis	4	Paired-end reads	Released	PMID 30345355
PRJEB27366	ERR2653016	BRZ-31	RJ	Mycobacterium tuberculosis var. tuberculosis	4	Paired-end reads	Released	PMID 30345355
PRJEB27366	ERR2653017	BRZ-32	RJ	Mycobacterium tuberculosis var. tuberculosis	4	Paired-end reads	Released	PMID 30345355
PRJEB27366	ERR2653018	BRZ-33	RJ	Mycobacterium tuberculosis var. tuberculosis	4	Paired-end reads	Released	PMID 30345355
PRJEB27366	ERR2653019	BRZ-34	RJ	Mycobacterium tuberculosis var. tuberculosis	4	Paired-end reads	Released	PMID 30345355
PRJEB27366	ERR2653020	BRZ-35	RJ	Mycobacterium tuberculosis var. tuberculosis	4	Paired-end reads	Released	PMID 30345355
PRJEB27366	ERR2653021	BRZ-36	RJ	Mycobacterium tuberculosis var. tuberculosis	4	Paired-end reads	Released	PMID 30345355
PRJEB27366	ERR2653022	BRZ-37	RJ	Mycobacterium tuberculosis var. tuberculosis	4	Paired-end reads	Released	PMID 30345355
PRJEB27366	ERR2653023	BRZ-38	RJ	Mycobacterium tuberculosis var. tuberculosis	4	Paired-end reads	Released	PMID 30345355
PRJEB27366	ERR2653024	BRZ-40	RJ	Mycobacterium tuberculosis var. tuberculosis	4	Paired-end reads	Released	PMID 30345355
PRJEB27366	ERR2653025	BRZ-41	RJ	Mycobacterium tuberculosis var. tuberculosis	4	Paired-end reads	Released	PMID 30345355
PRJEB27366	ERR2653026	BRZ-42	RJ	Mycobacterium tuberculosis var. tuberculosis	4	Paired-end reads	Released	PMID 30345355
PRJEB27366	ERR2653027	BRZ-43	RJ	Mycobacterium tuberculosis var. tuberculosis	4	Paired-end reads	Released	PMID 30345355
PRJEB27366	ERR2653028	BRZ-44	RJ	Mycobacterium tuberculosis var. tuberculosis	4	Paired-end reads	Released	PMID 30345355
PRJEB27366	ERR2653029	BRZ-45	RJ	Mycobacterium tuberculosis var. tuberculosis	4	Paired-end reads	Released	PMID 30345355
PRJEB27366	ERR2653030	BRZ-46	RJ	Mycobacterium tuberculosis var. tuberculosis	4	Paired-end reads	Released	PMID 30345355
PRJEB27366	ERR2653031	BRZ-48	RJ	Mycobacterium tuberculosis var. tuberculosis	4	Paired-end reads	Released	PMID 30345355
PRJEB27366	ERR2653032	BRZ-49	RJ	Mycobacterium tuberculosis var. tuberculosis	4	Paired-end reads	Released	PMID 30345355
PRJEB27366	ERR2653033	BRZ-50	RJ	Mycobacterium tuberculosis var. tuberculosis	4	Paired-end reads	Released	PMID 30345355
PRJEB27366	ERR2653034	BRZ-51	RJ	Mycobacterium tuberculosis var. tuberculosis	4	Paired-end reads	Released	PMID 30345355
PRJEB27366	ERR2653035	BRZ-52	RJ	Mycobacterium tuberculosis var. tuberculosis	4	Paired-end reads	Released	PMID 30345355
PRJEB27366	ERR2653036	BRZ-53	RJ	Mycobacterium tuberculosis var. tuberculosis	4	Paired-end reads	Released	PMID 30345355
PRJEB27366	ERR2653037	BRZ-54	RJ	Mycobacterium tuberculosis var. tuberculosis	4	Paired-end reads	Released	PMID 30345355
PRJEB27366	ERR2653038	BRZ-56	RJ	Mycobacterium tuberculosis var. tuberculosis	4	Paired-end reads	Released	PMID 30345355
PRJEB27366	ERR2653039	BRZ-57	RJ	Mycobacterium tuberculosis var. tuberculosis	4	Paired-end reads	Released	PMID 30345355
PRJEB27366	ERR2653040	BRZ-58	RJ	Mycobacterium tuberculosis var. tuberculosis	4	Paired-end reads	Released	PMID 30345355
PRJEB27366	ERR2653041	BRZ-59	RJ	Mycobacterium tuberculosis var. tuberculosis	4	Paired-end reads	Released	PMID 30345355
PRJEB27366	ERR2653042	BRZ-60	RJ	Mycobacterium tuberculosis var. tuberculosis	4	Paired-end reads	Released	PMID 30345355
PRJEB27366	ERR2653043	BRZ-61	RJ	Mycobacterium tuberculosis var. tuberculosis	4	Paired-end reads	Released	PMID 30345355
PRJEB27366	ERR2653044	BRZ-62	RJ	Mycobacterium tuberculosis var. tuberculosis	4	Paired-end reads	Released	PMID 30345355
PRJEB27366	ERR2653045	BRZ-63	RJ	Mycobacterium tuberculosis var. tuberculosis	4	Paired-end reads	Released	PMID 30345355
PRJEB27366	ERR2653046	BRZ-64	RJ	Mycobacterium tuberculosis var. tuberculosis	4	Paired-end reads	Released	PMID 30345355
PRJEB27366	ERR2653047	BRZ-65	RJ	Mycobacterium tuberculosis var. tuberculosis	4	Paired-end reads	Released	PMID 30345355
PRJEB27366	ERR2653048	BRZ-66	RJ	Mycobacterium tuberculosis var. tuberculosis	4	Paired-end reads	Released	PMID 30345355
PRJEB27366	ERR2653049	BRZ-67	RJ	Mycobacterium tuberculosis var. tuberculosis	4	Paired-end reads	Released	PMID 30345355
PRJEB27366	ERR2653050	BRZ-68	RJ	Mycobacterium tuberculosis var. tuberculosis	4	Paired-end reads	Released	PMID 30345355
PRJEB27366	ERR2653051	BRZ-69	RJ	Mycobacterium tuberculosis var. tuberculosis	4	Paired-end reads	Released	PMID 30345355
PRJEB27366	ERR2653052	BRZ-72	RJ	Mycobacterium tuberculosis var. tuberculosis	4	Paired-end reads	Released	PMID 30345355
PRJEB27366	ERR2653053	BRZ-73	RJ	Mycobacterium tuberculosis var. tuberculosis	4	Paired-end reads	Released	PMID 30345355
PRJEB27366	ERR2653054	BRZ-74	RJ	Mycobacterium tuberculosis var. tuberculosis	4	Paired-end reads	Released	PMID 30345355
PRJEB27366	ERR2653055	BRZ-75	RJ	Mycobacterium tuberculosis var. tuberculosis	4	Paired-end reads	Released	PMID 30345355
PRJEB27366	ERR2653056	BRZ-76	RJ	Mycobacterium tuberculosis var. tuberculosis	4	Paired-end reads	Released	PMID 30345355
PRJEB27366	ERR2653057	BRZ-77	RJ	Mycobacterium tuberculosis var. tuberculosis	4	Paired-end reads	Released	PMID 30345355
PRJEB27366	ERR2653058	BRZ-79	RJ	Mycobacterium tuberculosis var. tuberculosis	4	Paired-end reads	Released	PMID 30345355
PRJEB27366	ERR2653059	BRZ-80	RJ	Mycobacterium tuberculosis var. tuberculosis	4	Paired-end reads	Released	PMID 30345355
PRJEB27366	ERR2653060	BRZ-81	RJ	Mycobacterium tuberculosis var. tuberculosis	4	Paired-end reads	Released	PMID 30345355
PRJEB27366	ERR2653061	BRZ-82	RJ	Mycobacterium tuberculosis var. tuberculosis	4	Paired-end reads	Released	PMID 30345355
PRJEB27366	ERR2653062	BRZ-83	RJ	Mycobacterium tuberculosis var. tuberculosis	4	Paired-end reads	Released	PMID 30345355
PRJEB27366	ERR2653063	BRZ-84	RJ	Mycobacterium tuberculosis var. tuberculosis	4	Paired-end reads	Released	PMID 30345355
PRJEB27366	ERR2653064	BRZ-85	RJ	Mycobacterium tuberculosis var. tuberculosis	4	Paired-end reads	Released	PMID 30345355
PRJEB27366	ERR2653065	BRZ-86	RJ	Mycobacterium tuberculosis var. tuberculosis	4	Paired-end reads	Released	PMID 30345355
PRJEB27366	ERR2653066	BRZ-87	RJ	Mycobacterium tuberculosis var. tuberculosis	4	Paired-end reads	Released	PMID 30345355
PRJEB27366	ERR2653067	BRZ-88	RJ	Mycobacterium tuberculosis var. tuberculosis	4	Paired-end reads	Released	PMID 30345355
PRJEB27366	ERR2653068	BRZ-90	RJ	Mycobacterium tuberculosis var. tuberculosis	4	Paired-end reads	Released	PMID 30345355
PRJEB27366	ERR2653069	BRZ-91	RJ	Mycobacterium tuberculosis var. tuberculosis	4	Paired-end reads	Released	PMID 30345355
PRJEB27366	ERR2653070	BRZ-92	RJ	Mycobacterium tuberculosis var. tuberculosis	4	Paired-end reads	Released	PMID 30345355
PRJEB27366	ERR2653071	BRZ-93	RJ	Mycobacterium tuberculosis var. tuberculosis	4	Paired-end reads	Released	PMID 30345355
PRJEB27366	ERR2653072	BRZ-94	RJ	Mycobacterium tuberculosis var. tuberculosis	4	Paired-end reads	Released	PMID 30345355
PRJEB27366	ERR2653073	BRZ-95	RJ	Mycobacterium tuberculosis var. tuberculosis	4	Paired-end reads	Released	PMID 30345355
PRJEB27366	ERR2653074	BRZ-96	RJ	Mycobacterium tuberculosis var. tuberculosis	4	Paired-end reads	Released	PMID 30345355
PRJEB27366	ERR2653075	BRZ-98	RJ	Mycobacterium tuberculosis var. tuberculosis	4	Paired-end reads	Released	PMID 30345355
PRJEB27366	ERR2653076	BRZ-127	RJ	Mycobacterium tuberculosis var. tuberculosis	4	Paired-end reads	Released	PMID 30345355
PRJEB27366	ERR2653077	BRZ-126	RJ	Mycobacterium tuberculosis var. tuberculosis	4	Paired-end reads	Released	PMID 30345355
PRJEB27366	ERR2653078	BRZ-124	RJ	Mycobacterium tuberculosis var. tuberculosis	4	Paired-end reads	Released	PMID 30345355
PRJEB27366	ERR2653079	BRZ-123	RJ	Mycobacterium tuberculosis var. tuberculosis	4	Paired-end reads	Released	PMID 30345355
PRJEB27366	ERR2653080	BRZ-122	RJ	Mycobacterium tuberculosis var. tuberculosis	4	Paired-end reads	Released	PMID 30345355
PRJEB27366	ERR2653081	BRZ-121	RJ	Mycobacterium tuberculosis var. tuberculosis	4	Paired-end reads	Released	PMID 30345355
PRJEB27366	ERR2653082	BRZ-120	RJ	Mycobacterium tuberculosis var. tuberculosis	4	Paired-end reads	Released	PMID 30345355
PRJEB27366	ERR2653083	BRZ-119	RJ	Mycobacterium tuberculosis var. tuberculosis	4	Paired-end reads	Released	PMID 30345355
PRJEB27366	ERR2653084	BRZ-117	RJ	Mycobacterium tuberculosis var. tuberculosis	4	Paired-end reads	Released	PMID 30345355
PRJEB27366	ERR2653085	BRZ-116	RJ	Mycobacterium tuberculosis var. tuberculosis	4	Paired-end reads	Released	PMID 30345355
PRJEB27366	ERR2653086	BRZ-115	RJ	Mycobacterium tuberculosis var. tuberculosis	4	Paired-end reads	Released	PMID 30345355
PRJEB27366	ERR2653087	BRZ-114	RJ	Mycobacterium tuberculosis var. tuberculosis	4	Paired-end reads	Released	PMID 30345355
PRJEB27366	ERR2653088	BRZ-113	RJ	Mycobacterium tuberculosis var. tuberculosis	4	Paired-end reads	Released	PMID 30345355
PRJEB27366	ERR2653089	BRZ-129	RJ	Mycobacterium tuberculosis var. tuberculosis	4	Paired-end reads	Released	PMID 30345355
PRJEB27366	ERR2653090	BRZ-130	RJ	Mycobacterium tuberculosis var. tuberculosis	4	Paired-end reads	Released	PMID 30345355
PRJEB27366	ERR2653091	BRZ-131	RJ	Mycobacterium tuberculosis var. tuberculosis	4	Paired-end reads	Released	PMID 30345355
PRJEB27366	ERR2653092	BRZ-132	RJ	Mycobacterium tuberculosis var. tuberculosis	4	Paired-end reads	Released	PMID 30345355
PRJEB27366	ERR2653093	BRZ-133	RJ	Mycobacterium tuberculosis var. tuberculosis	4	Paired-end reads	Released	PMID 30345355
PRJEB27366	ERR2653094	BRZ-134	RJ	Mycobacterium tuberculosis var. tuberculosis	4	Paired-end reads	Released	PMID 30345355
PRJEB27366	ERR2653095	BRZ-135	RJ	Mycobacterium tuberculosis var. tuberculosis	4	Paired-end reads	Released	PMID 30345355
PRJEB27366	ERR2653096	BRZ-136	RJ	Mycobacterium tuberculosis var. tuberculosis	4	Paired-end reads	Released	PMID 30345355
PRJEB27366	ERR2653097	BRZ-137	RJ	Mycobacterium tuberculosis var. tuberculosis	4	Paired-end reads	Released	PMID 30345355
PRJEB27366	ERR2653098	BRZ-138	RJ	Mycobacterium tuberculosis var. tuberculosis	4	Paired-end reads	Released	PMID 30345355
PRJEB27366	ERR2653099	BRZ-140	RJ	Mycobacterium tuberculosis var. tuberculosis	4	Paired-end reads	Released	PMID 30345355
PRJEB27366	ERR2653100	BRZ-141	RJ	Mycobacterium tuberculosis var. tuberculosis	4	Paired-end reads	Released	PMID 30345355
PRJEB27366	ERR2653101	BRZ-142	RJ	Mycobacterium tuberculosis var. tuberculosis	4	Paired-end reads	Released	PMID 30345355
PRJEB27366	ERR2653102	BRZ-143	RJ	Mycobacterium tuberculosis var. tuberculosis	4	Paired-end reads	Released	PMID 30345355
PRJEB27366	ERR2653103	BRZ-144	RJ	Mycobacterium tuberculosis var. tuberculosis	4	Paired-end reads	Released	PMID 30345355
PRJEB27366	ERR2653104	BRZ-145	RJ	Mycobacterium tuberculosis var. tuberculosis	4	Paired-end reads	Released	PMID 30345355
PRJEB27366	ERR2653105	BRZ-146	RJ	Mycobacterium tuberculosis var. tuberculosis	4	Paired-end reads	Released	PMID 30345355
PRJEB27366	ERR2653106	BRZ-147	RJ	Mycobacterium tuberculosis var. tuberculosis	4	Paired-end reads	Released	PMID 30345355
PRJEB27366	ERR2653107	BRZ-150	RJ	Mycobacterium tuberculosis var. tuberculosis	4	Paired-end reads	Released	PMID 30345355
PRJEB27366	ERR2653108	BRZ-151	RJ	Mycobacterium tuberculosis var. tuberculosis	4	Paired-end reads	Released	PMID 30345355
PRJEB27366	ERR2653109	BRZ-152	RJ	Mycobacterium tuberculosis var. tuberculosis	4	Paired-end reads	Released	PMID 30345355
PRJEB27366	ERR2653110	BRZ-153	RJ	Mycobacterium tuberculosis var. tuberculosis	4	Paired-end reads	Released	PMID 30345355
PRJEB27366	ERR2653111	BRZ-154	RJ	Mycobacterium tuberculosis var. tuberculosis	4	Paired-end reads	Released	PMID 30345355
PRJEB27366	ERR2653112	BRZ-155	RJ	Mycobacterium tuberculosis var. tuberculosis	4	Paired-end reads	Released	PMID 30345355
PRJEB27366	ERR2653113	BRZ-156	RJ	Mycobacterium tuberculosis var. tuberculosis	4	Paired-end reads	Released	PMID 30345355
PRJEB27366	ERR2653114	BRZ-157	RJ	Mycobacterium tuberculosis var. tuberculosis	4	Paired-end reads	Released	PMID 30345355
PRJEB27366	ERR2653115	BRZ-158	RJ	Mycobacterium tuberculosis var. tuberculosis	4	Paired-end reads	Released	PMID 30345355
PRJEB27366	ERR2653116	BRZ-159	RJ	Mycobacterium tuberculosis var. tuberculosis	4	Paired-end reads	Released	PMID 30345355
PRJEB27366	ERR2653117	BRZ-160	RJ	Mycobacterium tuberculosis var. tuberculosis	4	Paired-end reads	Released	PMID 30345355
PRJEB27366	ERR2653118	BRZ-161	RJ	Mycobacterium tuberculosis var. tuberculosis	4	Paired-end reads	Released	PMID 30345355
PRJEB27366	ERR2653119	BRZ-205	RJ	Mycobacterium tuberculosis var. tuberculosis	4	Paired-end reads	Released	PMID 30345355
PRJEB27366	ERR2653120	BRZ-206	RJ	Mycobacterium tuberculosis var. tuberculosis	4	Paired-end reads	Released	PMID 30345355
PRJEB27366	ERR2653121	BRZ-207	RJ	Mycobacterium tuberculosis var. tuberculosis	4	Paired-end reads	Released	PMID 30345355
PRJEB27366	ERR2653122	BRZ-208	RJ	Mycobacterium tuberculosis var. tuberculosis	4	Paired-end reads	Released	PMID 30345355
PRJEB27366	ERR2653123	BRZ-209	RJ	Mycobacterium tuberculosis var. tuberculosis	4	Paired-end reads	Released	PMID 30345355
PRJEB27366	ERR2653124	BRZ-210	RJ	Mycobacterium tuberculosis var. tuberculosis	4	Paired-end reads	Released	PMID 30345355
PRJEB27366	ERR2653125	BRZ-212	RJ	Mycobacterium tuberculosis var. tuberculosis	4	Paired-end reads	Released	PMID 30345355
PRJEB27366	ERR2653126	BRZ-213	RJ	Mycobacterium tuberculosis var. tuberculosis	4	Paired-end reads	Released	PMID 30345355
PRJEB27366	ERR2653127	BRZ-214	RJ	Mycobacterium tuberculosis var. tuberculosis	4	Paired-end reads	Released	PMID 30345355
PRJEB27366	ERR2653128	BRZ-215	RJ	Mycobacterium tuberculosis var. tuberculosis	4	Paired-end reads	Released	PMID 30345355
PRJEB27366	ERR2653129	BRZ-216	RJ	Mycobacterium tuberculosis var. tuberculosis	4	Paired-end reads	Released	PMID 30345355
PRJEB27366	ERR2653130	BRZ-217	RJ	Mycobacterium tuberculosis var. tuberculosis	4	Paired-end reads	Released	PMID 30345355
PRJEB27366	ERR2653131	BRZ-218	RJ	Mycobacterium tuberculosis var. tuberculosis	4	Paired-end reads	Released	PMID 30345355
PRJEB27366	ERR2653132	BRZ-219	RJ	Mycobacterium tuberculosis var. tuberculosis	4	Paired-end reads	Released	PMID 30345355
PRJEB27366	ERR2653133	BRZ-220	RJ	Mycobacterium tuberculosis var. tuberculosis	4	Paired-end reads	Released	PMID 30345355
PRJEB27366	ERR2653134	BRZ-221	RJ	Mycobacterium tuberculosis var. tuberculosis	4	Paired-end reads	Released	PMID 30345355
PRJEB27366	ERR2653135	BRZ-222	RJ	Mycobacterium tuberculosis var. tuberculosis	4	Paired-end reads	Released	PMID 30345355
PRJEB27366	ERR2653136	BRZ-223	RJ	Mycobacterium tuberculosis var. tuberculosis	4	Paired-end reads	Released	PMID 30345355
PRJEB27366	ERR2653137	BRZ-224	RJ	Mycobacterium tuberculosis var. tuberculosis	4	Paired-end reads	Released	PMID 30345355
PRJEB27366	ERR2653138	BRZ-225	RJ	Mycobacterium tuberculosis var. tuberculosis	4	Paired-end reads	Released	PMID 30345355
PRJEB27366	ERR2653139	BRZ-226	RJ	Mycobacterium tuberculosis var. tuberculosis	4	Paired-end reads	Released	PMID 30345355
PRJEB27366	ERR2653140	BRZ-227	RJ	Mycobacterium tuberculosis var. tuberculosis	4	Paired-end reads	Released	PMID 30345355
PRJEB27366	ERR2653141	BRZ-228	RJ	Mycobacterium tuberculosis var. tuberculosis	4	Paired-end reads	Released	PMID 30345355
PRJEB27366	ERR2653142	BRZ-229	RJ	Mycobacterium tuberculosis var. tuberculosis	4	Paired-end reads	Released	PMID 30345355
PRJEB27366	ERR2653143	BRZ-230	RJ	Mycobacterium tuberculosis var. tuberculosis	4	Paired-end reads	Released	PMID 30345355
PRJEB27366	ERR2653144	BRZ-232	RJ	Mycobacterium tuberculosis var. tuberculosis	4	Paired-end reads	Released	PMID 30345355
PRJEB27366	ERR2653145	BRZ-233	RJ	Mycobacterium tuberculosis var. tuberculosis	4	Paired-end reads	Released	PMID 30345355
PRJEB27366	ERR2653146	BRZ-234	RJ	Mycobacterium tuberculosis var. tuberculosis	4	Paired-end reads	Released	PMID 30345355
PRJEB27366	ERR2653147	BRZ-235	RJ	Mycobacterium tuberculosis var. tuberculosis	4	Paired-end reads	Released	PMID 30345355
PRJEB27366	ERR2653148	BRZ-236	RJ	Mycobacterium tuberculosis var. tuberculosis	4	Paired-end reads	Released	PMID 30345355
PRJEB27366	ERR2653149	BRZ-237	RJ	Mycobacterium tuberculosis var. tuberculosis	4	Paired-end reads	Released	PMID 30345355
PRJEB27366	ERR2653150	BRZ-238	RJ	Mycobacterium tuberculosis var. tuberculosis	4	Paired-end reads	Released	PMID 30345355
PRJEB27366	ERR2653151	BRZ-239	RJ	Mycobacterium tuberculosis var. tuberculosis	4	Paired-end reads	Released	PMID 30345355
PRJEB27366	ERR2653152	BRZ-241	RJ	Mycobacterium tuberculosis var. tuberculosis	4	Paired-end reads	Released	PMID 30345355
PRJEB27366	ERR2653153	BRZ-242	RJ	Mycobacterium tuberculosis var. tuberculosis	4	Paired-end reads	Released	PMID 30345355
PRJEB27366	ERR2653154	BRZ-243	RJ	Mycobacterium tuberculosis var. tuberculosis	4	Paired-end reads	Released	PMID 30345355
PRJEB27366	ERR2653155	BRZ-244	RJ	Mycobacterium tuberculosis var. tuberculosis	4	Paired-end reads	Released	PMID 30345355
PRJEB27366	ERR2653156	BRZ-245	RJ	Mycobacterium tuberculosis var. tuberculosis	4	Paired-end reads	Released	PMID 30345355
PRJEB27366	ERR2653157	BRZ-246	RJ	Mycobacterium tuberculosis var. tuberculosis	4	Paired-end reads	Released	PMID 30345355
PRJEB27366	ERR2653158	BRZ-248	RJ	Mycobacterium tuberculosis var. tuberculosis	4	Paired-end reads	Released	PMID 30345355
PRJEB27366	ERR2653159	BRZ-249	RJ	Mycobacterium tuberculosis var. tuberculosis	4	Paired-end reads	Released	PMID 30345355
PRJEB27366	ERR2653160	BRZ-250	RJ	Mycobacterium tuberculosis var. tuberculosis	4	Paired-end reads	Released	PMID 30345355
PRJEB27366	ERR2653161	BRZ-251	RJ	Mycobacterium tuberculosis var. tuberculosis	4	Paired-end reads	Released	PMID 30345355
PRJEB27366	ERR2653162	BRZ-252	RJ	Mycobacterium tuberculosis var. tuberculosis	4	Paired-end reads	Released	PMID 30345355
PRJEB27366	ERR2653163	BRZ-253	RJ	Mycobacterium tuberculosis var. tuberculosis	4	Paired-end reads	Released	PMID 30345355
PRJEB27366	ERR2653164	BRZ-254	RJ	Mycobacterium tuberculosis var. tuberculosis	4	Paired-end reads	Released	PMID 30345355
PRJEB27366	ERR2653165	BRZ-256	RJ	Mycobacterium tuberculosis var. tuberculosis	4	Paired-end reads	Released	PMID 30345355
PRJEB27366	ERR2653166	BRZ-257	RJ	Mycobacterium tuberculosis var. tuberculosis	4	Paired-end reads	Released	PMID 30345355
PRJEB27366	ERR2653167	BRZ-258	RJ	Mycobacterium tuberculosis var. tuberculosis	4	Paired-end reads	Released	PMID 30345355
PRJEB27366	ERR2653168	BRZ-162	RJ	Mycobacterium tuberculosis var. tuberculosis	4	Paired-end reads	Released	PMID 30345355
PRJEB27366	ERR2653169	BRZ-163	RJ	Mycobacterium tuberculosis var. tuberculosis	4	Paired-end reads	Released	PMID 30345355
PRJEB27366	ERR2653170	BRZ-165	RJ	Mycobacterium tuberculosis var. tuberculosis	4	Paired-end reads	Released	PMID 30345355
PRJEB27366	ERR2653171	BRZ-166	RJ	Mycobacterium tuberculosis var. tuberculosis	4	Paired-end reads	Released	PMID 30345355
PRJEB27366	ERR2653172	BRZ-167	RJ	Mycobacterium tuberculosis var. tuberculosis	4	Paired-end reads	Released	PMID 30345355
PRJEB27366	ERR2653173	BRZ-168	RJ	Mycobacterium tuberculosis var. tuberculosis	4	Paired-end reads	Released	PMID 30345355
PRJEB27366	ERR2653174	BRZ-169	RJ	Mycobacterium tuberculosis var. tuberculosis	4	Paired-end reads	Released	PMID 30345355
PRJEB27366	ERR2653175	BRZ-171	RJ	Mycobacterium tuberculosis var. tuberculosis	4	Paired-end reads	Released	PMID 30345355
PRJEB27366	ERR2653176	BRZ-172	RJ	Mycobacterium tuberculosis var. tuberculosis	4	Paired-end reads	Released	PMID 30345355
PRJEB27366	ERR2653177	BRZ-174	RJ	Mycobacterium tuberculosis var. tuberculosis	4	Paired-end reads	Released	PMID 30345355
PRJEB27366	ERR2653178	BRZ-175	RJ	Mycobacterium tuberculosis var. tuberculosis	4	Paired-end reads	Released	PMID 30345355
PRJEB27366	ERR2653179	BRZ-177	RJ	Mycobacterium tuberculosis var. tuberculosis	4	Paired-end reads	Released	PMID 30345355
PRJEB27366	ERR2653180	BRZ-178	RJ	Mycobacterium tuberculosis var. tuberculosis	4	Paired-end reads	Released	PMID 30345355
PRJEB27366	ERR2653181	BRZ-180	RJ	Mycobacterium tuberculosis var. tuberculosis	4	Paired-end reads	Released	PMID 30345355
PRJEB27366	ERR2653182	BRZ-181	RJ	Mycobacterium tuberculosis var. tuberculosis	4	Paired-end reads	Released	PMID 30345355
PRJEB27366	ERR2653183	BRZ-182	RJ	Mycobacterium tuberculosis var. tuberculosis	4	Paired-end reads	Released	PMID 30345355
PRJEB27366	ERR2653184	BRZ-183	RJ	Mycobacterium tuberculosis var. tuberculosis	4	Paired-end reads	Released	PMID 30345355
PRJEB27366	ERR2653185	BRZ-184	RJ	Mycobacterium tuberculosis var. tuberculosis	4	Paired-end reads	Released	PMID 30345355
PRJEB27366	ERR2653186	BRZ-185	RJ	Mycobacterium tuberculosis var. tuberculosis	4	Paired-end reads	Released	PMID 30345355
PRJEB27366	ERR2653187	BRZ-186	RJ	Mycobacterium tuberculosis var. tuberculosis	4	Paired-end reads	Released	PMID 30345355
PRJEB27366	ERR2653188	BRZ-187	RJ	Mycobacterium tuberculosis var. tuberculosis	4	Paired-end reads	Released	PMID 30345355
PRJEB27366	ERR2653189	BRZ-190	RJ	Mycobacterium tuberculosis var. tuberculosis	4	Paired-end reads	Released	PMID 30345355
PRJEB27366	ERR2653190	BRZ-191	RJ	Mycobacterium tuberculosis var. tuberculosis	4	Paired-end reads	Released	PMID 30345355
PRJEB27366	ERR2653191	BRZ-192	RJ	Mycobacterium tuberculosis var. tuberculosis	4	Paired-end reads	Released	PMID 30345355
PRJEB27366	ERR2653192	BRZ-196	RJ	Mycobacterium tuberculosis var. tuberculosis	4	Paired-end reads	Released	PMID 30345355
PRJEB27366	ERR2653193	BRZ-197	RJ	Mycobacterium tuberculosis var. tuberculosis	4	Paired-end reads	Released	PMID 30345355
PRJEB27366	ERR2653194	BRZ-198	RJ	Mycobacterium tuberculosis var. tuberculosis	4	Paired-end reads	Released	PMID 30345355
PRJEB27366	ERR2653195	BRZ-199	RJ	Mycobacterium tuberculosis var. tuberculosis	4	Paired-end reads	Released	PMID 30345355
PRJEB27366	ERR2653196	BRZ-200	RJ	Mycobacterium tuberculosis var. tuberculosis	4	Paired-end reads	Released	PMID 30345355
PRJEB27366	ERR2653197	BRZ-201	RJ	Mycobacterium tuberculosis var. tuberculosis	4	Paired-end reads	Released	PMID 30345355
PRJEB27366	ERR2653198	BRZ-202	RJ	Mycobacterium tuberculosis var. tuberculosis	4	Paired-end reads	Released	PMID 30345355
PRJEB27366	ERR2653199	BRZ-203	RJ	Mycobacterium tuberculosis var. tuberculosis	4	Paired-end reads	Released	PMID 30345355
PRJEB27366	ERR2653200	BRZ-204	RJ	Mycobacterium tuberculosis var. tuberculosis	4	Paired-end reads	Released	PMID 30345355
PRJEB27366	ERR2653201	BRZ-259	RJ	Mycobacterium tuberculosis var. tuberculosis	4	Paired-end reads	Released	PMID 30345355
PRJEB27366	ERR2653202	BRZ-269	RJ	Mycobacterium tuberculosis var. tuberculosis	4	Paired-end reads	Released	PMID 30345355
PRJEB27366	ERR2653203	BRZ-270	RJ	Mycobacterium tuberculosis var. tuberculosis	4	Paired-end reads	Released	PMID 30345355
PRJEB27366	ERR2653204	BRZ-271	RJ	Mycobacterium tuberculosis var. tuberculosis	4	Paired-end reads	Released	PMID 30345355
PRJEB27366	ERR2653205	BRZ-272	RJ	Mycobacterium tuberculosis var. tuberculosis	4	Paired-end reads	Released	PMID 30345355
PRJEB27366	ERR2653206	BRZ-273	RJ	Mycobacterium tuberculosis var. tuberculosis	4	Paired-end reads	Released	PMID 30345355
PRJEB27366	ERR2653207	BRZ-274	RJ	Mycobacterium tuberculosis var. tuberculosis	4	Paired-end reads	Released	PMID 30345355
PRJEB27366	ERR2653208	BRZ-275	RJ	Mycobacterium tuberculosis var. tuberculosis	4	Paired-end reads	Released	PMID 30345355
PRJEB27366	ERR2653209	BRZ-276	RJ	Mycobacterium tuberculosis var. tuberculosis	4	Paired-end reads	Released	PMID 30345355
PRJEB27366	ERR2653210	BRZ-277	RJ	Mycobacterium tuberculosis var. tuberculosis	4	Paired-end reads	Released	PMID 30345355
PRJEB27366	ERR2653211	BRZ-278	RJ	Mycobacterium tuberculosis var. tuberculosis	4	Paired-end reads	Released	PMID 30345355
PRJEB27366	ERR2653212	BRZ-260	RJ	Mycobacterium tuberculosis var. tuberculosis	4	Paired-end reads	Released	PMID 30345355
PRJEB27366	ERR2653213	BRZ-279	RJ	Mycobacterium tuberculosis var. tuberculosis	4	Paired-end reads	Released	PMID 30345355
PRJEB27366	ERR2653214	BRZ-280	RJ	Mycobacterium tuberculosis var. tuberculosis	4	Paired-end reads	Released	PMID 30345355
PRJEB27366	ERR2653215	BRZ-281	RJ	Mycobacterium tuberculosis var. tuberculosis	4	Paired-end reads	Released	PMID 30345355
PRJEB27366	ERR2653216	BRZ-282	RJ	Mycobacterium tuberculosis var. tuberculosis	4	Paired-end reads	Released	PMID 30345355
PRJEB27366	ERR2653217	BRZ-283	RJ	Mycobacterium tuberculosis var. tuberculosis	4	Paired-end reads	Released	PMID 30345355
PRJEB27366	ERR2653218	BRZ-285	RJ	Mycobacterium tuberculosis var. tuberculosis	4	Paired-end reads	Released	PMID 30345355
PRJEB27366	ERR2653219	BRZ-286	RJ	Mycobacterium tuberculosis var. tuberculosis	4	Paired-end reads	Released	PMID 30345355
PRJEB27366	ERR2653220	BRZ-287	RJ	Mycobacterium tuberculosis var. tuberculosis	4	Paired-end reads	Released	PMID 30345355
PRJEB27366	ERR2653221	BRZ-288	RJ	Mycobacterium tuberculosis var. tuberculosis	4	Paired-end reads	Released	PMID 30345355
PRJEB27366	ERR2653222	BRZ-289	RJ	Mycobacterium tuberculosis var. tuberculosis	4	Paired-end reads	Released	PMID 30345355
PRJEB27366	ERR2653223	BRZ-261	RJ	Mycobacterium tuberculosis var. tuberculosis	4	Paired-end reads	Released	PMID 30345355
PRJEB27366	ERR2653224	BRZ-290	RJ	Mycobacterium tuberculosis var. tuberculosis	4	Paired-end reads	Released	PMID 30345355
PRJEB27366	ERR2653225	BRZ-291	RJ	Mycobacterium tuberculosis var. tuberculosis	4	Paired-end reads	Released	PMID 30345355
PRJEB27366	ERR2653226	BRZ-292	RJ	Mycobacterium tuberculosis var. tuberculosis	4	Paired-end reads	Released	PMID 30345355
PRJEB27366	ERR2653227	BRZ-293	RJ	Mycobacterium tuberculosis var. tuberculosis	4	Paired-end reads	Released	PMID 30345355
PRJEB27366	ERR2653228	BRZ-294	RJ	Mycobacterium tuberculosis var. tuberculosis	4	Paired-end reads	Released	PMID 30345355
PRJEB27366	ERR2653229	BRZ-295	RJ	Mycobacterium tuberculosis var. tuberculosis	4	Paired-end reads	Released	PMID 30345355
PRJEB27366	ERR2653230	BRZ-297	RJ	Mycobacterium tuberculosis var. tuberculosis	4	Paired-end reads	Released	PMID 30345355
PRJEB27366	ERR2653231	BRZ-298	RJ	Mycobacterium tuberculosis var. tuberculosis	4	Paired-end reads	Released	PMID 30345355
PRJEB27366	ERR2653232	BRZ-300	RJ	Mycobacterium tuberculosis var. tuberculosis	4	Paired-end reads	Released	PMID 30345355
PRJEB27366	ERR2653233	BRZ-263	RJ	Mycobacterium tuberculosis var. tuberculosis	4	Paired-end reads	Released	PMID 30345355
PRJEB27366	ERR2653234	BRZ-301	RJ	Mycobacterium tuberculosis var. tuberculosis	4	Paired-end reads	Released	PMID 30345355
PRJEB27366	ERR2653235	BRZ-302	RJ	Mycobacterium tuberculosis var. tuberculosis	4	Paired-end reads	Released	PMID 30345355
PRJEB27366	ERR2653236	BRZ-303	RJ	Mycobacterium tuberculosis var. tuberculosis	4	Paired-end reads	Released	PMID 30345355
PRJEB27366	ERR2653237	BRZ-264	RJ	Mycobacterium tuberculosis var. tuberculosis	4	Paired-end reads	Released	PMID 30345355
PRJEB27366	ERR2653238	BRZ-265	RJ	Mycobacterium tuberculosis var. tuberculosis	4	Paired-end reads	Released	PMID 30345355
PRJEB27366	ERR2653239	BRZ-266	RJ	Mycobacterium tuberculosis var. tuberculosis	4	Paired-end reads	Released	PMID 30345355
PRJEB27366	ERR2653240	BRZ-267	RJ	Mycobacterium tuberculosis var. tuberculosis	4	Paired-end reads	Released	PMID 30345355
PRJEB27366	ERR2653241	BRZ-268	RJ	Mycobacterium tuberculosis var. tuberculosis	4	Paired-end reads	Released	PMID 30345355
PRJEB10715	ERS841749	FFUL_KAUST_1	RS	Mycobacterium tuberculosis var. tuberculosis	4	Paired-end reads	Released	PMID 26400784
PRJEB10715	ERS841750	FFUL_KAUST_2	RS	Mycobacterium tuberculosis var. tuberculosis	4	Paired-end reads	Released	PMID 26400784
PRJEB10715	ERS841751	FFUL_KAUST_3	RS	Mycobacterium tuberculosis var. tuberculosis	4	Paired-end reads	Released	PMID 26400784
PRJNA552683	SAMN12216145	V1845	SP	Mycobacterium tuberculosis var. tuberculosis	Data not available	Contigs	Released	Data not available
PRJNA599957	SRR10851589	196	SC	Mycobacterium tuberculosis var. tuberculosis	4	Paired-end reads	Released	PMID 32732910
PRJNA599957	SRR10851590	194	SC	Mycobacterium tuberculosis var. tuberculosis	4	Paired-end reads	Released	PMID 32732910
PRJNA599957	SRR10851591	193	SC	Mycobacterium tuberculosis var. tuberculosis	4	Paired-end reads	Released	PMID 32732910
PRJNA599957	SRR10851592	191	SC	Mycobacterium tuberculosis var. tuberculosis	4	Paired-end reads	Released	PMID 32732910
PRJNA599957	SRR10851593	189	SC	Mycobacterium tuberculosis var. tuberculosis	4	Paired-end reads	Released	PMID 32732910
PRJNA599957	SRR10851594	186	SC	Mycobacterium tuberculosis var. tuberculosis	4	Paired-end reads	Released	PMID 32732910
PRJNA599957	SRR10851595	185	SC	Mycobacterium tuberculosis var. tuberculosis	4	Paired-end reads	Released	PMID 32732910
PRJNA599957	SRR10851596	183	SC	Mycobacterium tuberculosis var. tuberculosis	4	Paired-end reads	Released	PMID 32732910
PRJNA599957	SRR10851597	180	SC	Mycobacterium tuberculosis var. tuberculosis	4	Paired-end reads	Released	PMID 32732910
PRJNA599957	SRR10851598	177	SC	Mycobacterium tuberculosis var. tuberculosis	4	Paired-end reads	Released	PMID 32732910
PRJNA599957	SRR10851599	13	SC	Mycobacterium tuberculosis var. tuberculosis	4	Paired-end reads	Released	PMID 32732910
PRJNA599957	SRR10851600	172	SC	Mycobacterium tuberculosis var. tuberculosis	4	Paired-end reads	Released	PMID 32732910
PRJNA599957	SRR10851601	169	SC	Mycobacterium tuberculosis var. tuberculosis	4	Paired-end reads	Released	PMID 32732910
PRJNA599957	SRR10851602	163	SC	Mycobacterium tuberculosis var. tuberculosis	4	Paired-end reads	Released	PMID 32732910
PRJNA599957	SRR10851603	159	SC	Mycobacterium tuberculosis var. tuberculosis	4	Paired-end reads	Released	PMID 32732910
PRJNA599957	SRR10851604	158	SC	Mycobacterium tuberculosis var. tuberculosis	4	Paired-end reads	Released	PMID 32732910
PRJNA599957	SRR10851605	157	SC	Mycobacterium tuberculosis var. tuberculosis	4	Paired-end reads	Released	PMID 32732910
PRJNA599957	SRR10851606	155	SC	Mycobacterium tuberculosis var. tuberculosis	4	Paired-end reads	Released	PMID 32732910
PRJNA599957	SRR10851607	154	SC	Mycobacterium tuberculosis var. tuberculosis	4	Paired-end reads	Released	PMID 32732910
PRJNA599957	SRR10851608	153	SC	Mycobacterium tuberculosis var. tuberculosis	4	Paired-end reads	Released	PMID 32732910
PRJNA599957	SRR10851609	149	SC	Mycobacterium tuberculosis var. tuberculosis	4	Paired-end reads	Released	PMID 32732910
PRJNA599957	SRR10851610	12	SC	Mycobacterium tuberculosis var. tuberculosis	4	Paired-end reads	Released	PMID 32732910
PRJNA599957	SRR10851611	145	SC	Mycobacterium tuberculosis var. tuberculosis	4	Paired-end reads	Released	PMID 32732910
PRJNA599957	SRR10851612	144	SC	Mycobacterium tuberculosis var. tuberculosis	4	Paired-end reads	Released	PMID 32732910
PRJNA599957	SRR10851613	141	SC	Mycobacterium tuberculosis var. tuberculosis	4	Paired-end reads	Released	PMID 32732910
PRJNA599957	SRR10851614	138	SC	Mycobacterium tuberculosis var. tuberculosis	4	Paired-end reads	Released	PMID 32732910
PRJNA599957	SRR10851615	137	SC	Mycobacterium tuberculosis var. tuberculosis	4	Paired-end reads	Released	PMID 32732910
PRJNA599957	SRR10851616	134	SC	Mycobacterium tuberculosis var. tuberculosis	4	Paired-end reads	Released	PMID 32732910
PRJNA599957	SRR10851617	133	SC	Mycobacterium tuberculosis var. tuberculosis	4	Paired-end reads	Released	PMID 32732910
PRJNA599957	SRR10851618	132	SC	Mycobacterium tuberculosis var. tuberculosis	4	Paired-end reads	Released	PMID 32732910
PRJNA599957	SRR10851619	129	SC	Mycobacterium tuberculosis var. tuberculosis	4	Paired-end reads	Released	PMID 32732910
PRJNA599957	SRR10851620	126	SC	Mycobacterium tuberculosis var. tuberculosis	4	Paired-end reads	Released	PMID 32732910
PRJNA599957	SRR10851621	11	SC	Mycobacterium tuberculosis var. tuberculosis	4	Paired-end reads	Released	PMID 32732910
PRJNA599957	SRR10851622	125	SC	Mycobacterium tuberculosis var. tuberculosis	4	Paired-end reads	Released	PMID 32732910
PRJNA599957	SRR10851623	123	SC	Mycobacterium tuberculosis var. tuberculosis	4	Paired-end reads	Released	PMID 32732910
PRJNA599957	SRR10851624	122	SC	Mycobacterium tuberculosis var. tuberculosis	4	Paired-end reads	Released	PMID 32732910
PRJNA599957	SRR10851625	119	SC	Mycobacterium tuberculosis var. tuberculosis	4	Paired-end reads	Released	PMID 32732910
PRJNA599957	SRR10851626	118	SC	Mycobacterium tuberculosis var. tuberculosis	4	Paired-end reads	Released	PMID 32732910
PRJNA599957	SRR10851627	117	SC	Mycobacterium tuberculosis var. tuberculosis	4	Paired-end reads	Released	PMID 32732910
PRJNA599957	SRR10851628	115	SC	Mycobacterium tuberculosis var. tuberculosis	4	Paired-end reads	Released	PMID 32732910
PRJNA599957	SRR10851629	106	SC	Mycobacterium tuberculosis var. tuberculosis	4	Paired-end reads	Released	PMID 32732910
PRJNA599957	SRR10851630	102	SC	Mycobacterium tuberculosis var. tuberculosis	4	Paired-end reads	Released	PMID 32732910
PRJNA599957	SRR10851631	100	SC	Mycobacterium tuberculosis var. tuberculosis	4	Paired-end reads	Released	PMID 32732910
PRJNA599957	SRR10851632	10	SC	Mycobacterium tuberculosis var. tuberculosis	4	Paired-end reads	Released	PMID 32732910
PRJNA599957	SRR10851633	95	SC	Mycobacterium tuberculosis var. tuberculosis	4	Paired-end reads	Released	PMID 32732910
PRJNA599957	SRR10851634	94	SC	Mycobacterium tuberculosis var. tuberculosis	4	Paired-end reads	Released	PMID 32732910
PRJNA599957	SRR10851635	93	SC	Mycobacterium tuberculosis var. tuberculosis	4	Paired-end reads	Released	PMID 32732910
PRJNA599957	SRR10851636	91	SC	Mycobacterium tuberculosis var. tuberculosis	4	Paired-end reads	Released	PMID 32732910
PRJNA599957	SRR10851637	90	SC	Mycobacterium tuberculosis var. tuberculosis	4	Paired-end reads	Released	PMID 32732910
PRJNA599957	SRR10851638	89	SC	Mycobacterium tuberculosis var. tuberculosis	4	Paired-end reads	Released	PMID 32732910
PRJNA599957	SRR10851639	83	SC	Mycobacterium tuberculosis var. tuberculosis	4	Paired-end reads	Released	PMID 32732910
PRJNA599957	SRR10851640	82	SC	Mycobacterium tuberculosis var. tuberculosis	4	Paired-end reads	Released	PMID 32732910
PRJNA599957	SRR10851641	80	SC	Mycobacterium tuberculosis var. tuberculosis	4	Paired-end reads	Released	PMID 32732910
PRJNA599957	SRR10851642	79	SC	Mycobacterium tuberculosis var. tuberculosis	4	Paired-end reads	Released	PMID 32732910
PRJNA599957	SRR10851643	9	SC	Mycobacterium tuberculosis var. tuberculosis	4	Paired-end reads	Released	PMID 32732910
PRJNA599957	SRR10851644	73	SC	Mycobacterium tuberculosis var. tuberculosis	4	Paired-end reads	Released	PMID 32732910
PRJNA599957	SRR10851645	71	SC	Mycobacterium tuberculosis var. tuberculosis	4	Paired-end reads	Released	PMID 32732910
PRJNA599957	SRR10851646	70	SC	Mycobacterium tuberculosis var. tuberculosis	4	Paired-end reads	Released	PMID 32732910
PRJNA599957	SRR10851647	69	SC	Mycobacterium tuberculosis var. tuberculosis	4	Paired-end reads	Released	PMID 32732910
PRJNA599957	SRR10851648	67	SC	Mycobacterium tuberculosis var. tuberculosis	4	Paired-end reads	Released	PMID 32732910
PRJNA599957	SRR10851649	62	SC	Mycobacterium tuberculosis var. tuberculosis	4	Paired-end reads	Released	PMID 32732910
PRJNA599957	SRR10851650	61	SC	Mycobacterium tuberculosis var. tuberculosis	4	Paired-end reads	Released	PMID 32732910
PRJNA599957	SRR10851651	60	SC	Mycobacterium tuberculosis var. tuberculosis	4	Paired-end reads	Released	PMID 32732910
PRJNA599957	SRR10851652	58	SC	Mycobacterium tuberculosis var. tuberculosis	4	Paired-end reads	Released	PMID 32732910
PRJNA599957	SRR10851653	57	SC	Mycobacterium tuberculosis var. tuberculosis	4	Paired-end reads	Released	PMID 32732910
PRJNA599957	SRR10851654	8	SC	Mycobacterium tuberculosis var. tuberculosis	4	Paired-end reads	Released	PMID 32732910
PRJNA599957	SRR10851655	56	SC	Mycobacterium tuberculosis var. tuberculosis	4	Paired-end reads	Released	PMID 32732910
PRJNA599957	SRR10851656	54	SC	Mycobacterium tuberculosis var. tuberculosis	4	Paired-end reads	Released	PMID 32732910
PRJNA599957	SRR10851657	52	SC	Mycobacterium tuberculosis var. tuberculosis	4	Paired-end reads	Released	PMID 32732910
PRJNA599957	SRR10851658	50	SC	Mycobacterium tuberculosis var. tuberculosis	4	Paired-end reads	Released	PMID 32732910
PRJNA599957	SRR10851659	49	SC	Mycobacterium tuberculosis var. tuberculosis	4	Paired-end reads	Released	PMID 32732910
PRJNA599957	SRR10851660	48	SC	Mycobacterium tuberculosis var. tuberculosis	4	Paired-end reads	Released	PMID 32732910
PRJNA599957	SRR10851661	45	SC	Mycobacterium tuberculosis var. tuberculosis	4	Paired-end reads	Released	PMID 32732910
PRJNA599957	SRR10851662	44	SC	Mycobacterium tuberculosis var. tuberculosis	4	Paired-end reads	Released	PMID 32732910
PRJNA599957	SRR10851663	43	SC	Mycobacterium tuberculosis var. tuberculosis	4	Paired-end reads	Released	PMID 32732910
PRJNA599957	SRR10851664	42	SC	Mycobacterium tuberculosis var. tuberculosis	4	Paired-end reads	Released	PMID 32732910
PRJNA599957	SRR10851665	7	SC	Mycobacterium tuberculosis var. tuberculosis	4	Paired-end reads	Released	PMID 32732910
PRJNA599957	SRR10851666	41	SC	Mycobacterium tuberculosis var. tuberculosis	4	Paired-end reads	Released	PMID 32732910
PRJNA599957	SRR10851667	39	SC	Mycobacterium tuberculosis var. tuberculosis	4	Paired-end reads	Released	PMID 32732910
PRJNA599957	SRR10851668	37	SC	Mycobacterium tuberculosis var. tuberculosis	4	Paired-end reads	Released	PMID 32732910
PRJNA599957	SRR10851669	35	SC	Mycobacterium tuberculosis var. tuberculosis	4	Paired-end reads	Released	PMID 32732910
PRJNA599957	SRR10851670	34	SC	Mycobacterium tuberculosis var. tuberculosis	4	Paired-end reads	Released	PMID 32732910
PRJNA599957	SRR10851671	33	SC	Mycobacterium tuberculosis var. tuberculosis	4	Paired-end reads	Released	PMID 32732910
PRJNA599957	SRR10851672	32	SC	Mycobacterium tuberculosis var. tuberculosis	4	Paired-end reads	Released	PMID 32732910
PRJNA599957	SRR10851673	31	SC	Mycobacterium tuberculosis var. tuberculosis	4	Paired-end reads	Released	PMID 32732910
PRJNA599957	SRR10851674	30	SC	Mycobacterium tuberculosis var. tuberculosis	4	Paired-end reads	Released	PMID 32732910
PRJNA599957	SRR10851675	29	SC	Mycobacterium tuberculosis var. tuberculosis	4	Paired-end reads	Released	PMID 32732910
PRJNA599957	SRR10851676	6	SC	Mycobacterium tuberculosis var. tuberculosis	4	Paired-end reads	Released	PMID 32732910
PRJNA599957	SRR10851677	25	SC	Mycobacterium tuberculosis var. tuberculosis	4	Paired-end reads	Released	PMID 32732910
PRJNA599957	SRR10851678	24	SC	Mycobacterium tuberculosis var. tuberculosis	4	Paired-end reads	Released	PMID 32732910
PRJNA599957	SRR10851679	23	SC	Mycobacterium tuberculosis var. tuberculosis	4	Paired-end reads	Released	PMID 32732910
PRJNA599957	SRR10851680	21	SC	Mycobacterium tuberculosis var. tuberculosis	4	Paired-end reads	Released	PMID 32732910
PRJNA599957	SRR10851681	319	SC	Mycobacterium tuberculosis var. tuberculosis	4	Paired-end reads	Released	PMID 32732910
PRJNA599957	SRR10851682	318	SC	Mycobacterium tuberculosis var. tuberculosis	4	Paired-end reads	Released	PMID 32732910
PRJNA599957	SRR10851683	316	SC	Mycobacterium tuberculosis var. tuberculosis	4	Paired-end reads	Released	PMID 32732910
PRJNA599957	SRR10851684	20	SC	Mycobacterium tuberculosis var. tuberculosis	4	Paired-end reads	Released	PMID 32732910
PRJNA599957	SRR10851685	312	SC	Mycobacterium tuberculosis var. tuberculosis	4	Paired-end reads	Released	PMID 32732910
PRJNA599957	SRR10851686	305	SC	Mycobacterium tuberculosis var. tuberculosis	4	Paired-end reads	Released	PMID 32732910
PRJNA599957	SRR10851687	303	SC	Mycobacterium tuberculosis var. tuberculosis	4	Paired-end reads	Released	PMID 32732910
PRJNA599957	SRR10851688	301	SC	Mycobacterium tuberculosis var. tuberculosis	4	Paired-end reads	Released	PMID 32732910
PRJNA599957	SRR10851689	293	SC	Mycobacterium tuberculosis var. tuberculosis	4	Paired-end reads	Released	PMID 32732910
PRJNA599957	SRR10851690	291	SC	Mycobacterium tuberculosis var. tuberculosis	4	Paired-end reads	Released	PMID 32732910
PRJNA599957	SRR10851691	290	SC	Mycobacterium tuberculosis var. tuberculosis	4	Paired-end reads	Released	PMID 32732910
PRJNA599957	SRR10851692	289	SC	Mycobacterium tuberculosis var. tuberculosis	4	Paired-end reads	Released	PMID 32732910
PRJNA599957	SRR10851693	288	SC	Mycobacterium tuberculosis var. tuberculosis	4	Paired-end reads	Released	PMID 32732910
PRJNA599957	SRR10851694	286	SC	Mycobacterium tuberculosis var. tuberculosis	4	Paired-end reads	Released	PMID 32732910
PRJNA599957	SRR10851695	19	SC	Mycobacterium tuberculosis var. tuberculosis	4	Paired-end reads	Released	PMID 32732910
PRJNA599957	SRR10851696	285	SC	Mycobacterium tuberculosis var. tuberculosis	4	Paired-end reads	Released	PMID 32732910
PRJNA599957	SRR10851697	281	SC	Mycobacterium tuberculosis var. tuberculosis	4	Paired-end reads	Released	PMID 32732910
PRJNA599957	SRR10851698	280	SC	Mycobacterium tuberculosis var. tuberculosis	4	Paired-end reads	Released	PMID 32732910
PRJNA599957	SRR10851699	279	SC	Mycobacterium tuberculosis var. tuberculosis	4	Paired-end reads	Released	PMID 32732910
PRJNA599957	SRR10851700	264	SC	Mycobacterium tuberculosis var. tuberculosis	4	Paired-end reads	Released	PMID 32732910
PRJNA599957	SRR10851701	263	SC	Mycobacterium tuberculosis var. tuberculosis	4	Paired-end reads	Released	PMID 32732910
PRJNA599957	SRR10851702	262	SC	Mycobacterium tuberculosis var. tuberculosis	4	Paired-end reads	Released	PMID 32732910
PRJNA599957	SRR10851703	261	SC	Mycobacterium tuberculosis var. tuberculosis	4	Paired-end reads	Released	PMID 32732910
PRJNA599957	SRR10851704	256	SC	Mycobacterium tuberculosis var. tuberculosis	4	Paired-end reads	Released	PMID 32732910
PRJNA599957	SRR10851705	254	SC	Mycobacterium tuberculosis var. tuberculosis	4	Paired-end reads	Released	PMID 32732910
PRJNA599957	SRR10851706	18	SC	Mycobacterium tuberculosis var. tuberculosis	4	Paired-end reads	Released	PMID 32732910
PRJNA599957	SRR10851707	253	SC	Mycobacterium tuberculosis var. tuberculosis	4	Paired-end reads	Released	PMID 32732910
PRJNA599957	SRR10851708	248	SC	Mycobacterium tuberculosis var. tuberculosis	4	Paired-end reads	Released	PMID 32732910
PRJNA599957	SRR10851709	247	SC	Mycobacterium tuberculosis var. tuberculosis	4	Paired-end reads	Released	PMID 32732910
PRJNA599957	SRR10851710	246	SC	Mycobacterium tuberculosis var. tuberculosis	4	Paired-end reads	Released	PMID 32732910
PRJNA599957	SRR10851711	244	SC	Mycobacterium tuberculosis var. tuberculosis	4	Paired-end reads	Released	PMID 32732910
PRJNA599957	SRR10851712	243	SC	Mycobacterium tuberculosis var. tuberculosis	4	Paired-end reads	Released	PMID 32732910
PRJNA599957	SRR10851713	242	SC	Mycobacterium tuberculosis var. tuberculosis	4	Paired-end reads	Released	PMID 32732910
PRJNA599957	SRR10851714	231	SC	Mycobacterium tuberculosis var. tuberculosis	4	Paired-end reads	Released	PMID 32732910
PRJNA599957	SRR10851715	230	SC	Mycobacterium tuberculosis var. tuberculosis	4	Paired-end reads	Released	PMID 32732910
PRJNA599957	SRR10851716	229	SC	Mycobacterium tuberculosis var. tuberculosis	4	Paired-end reads	Released	PMID 32732910
PRJNA599957	SRR10851717	16	SC	Mycobacterium tuberculosis var. tuberculosis	4	Paired-end reads	Released	PMID 32732910
PRJNA599957	SRR10851718	228	SC	Mycobacterium tuberculosis var. tuberculosis	4	Paired-end reads	Released	PMID 32732910
PRJNA599957	SRR10851719	227	SC	Mycobacterium tuberculosis var. tuberculosis	4	Paired-end reads	Released	PMID 32732910
PRJNA599957	SRR10851720	225	SC	Mycobacterium tuberculosis var. tuberculosis	4	Paired-end reads	Released	PMID 32732910
PRJNA599957	SRR10851721	224	SC	Mycobacterium tuberculosis var. tuberculosis	4	Paired-end reads	Released	PMID 32732910
PRJNA599957	SRR10851722	223	SC	Mycobacterium tuberculosis var. tuberculosis	4	Paired-end reads	Released	PMID 32732910
PRJNA599957	SRR10851723	220	SC	Mycobacterium tuberculosis var. tuberculosis	4	Paired-end reads	Released	PMID 32732910
PRJNA599957	SRR10851724	218	SC	Mycobacterium tuberculosis var. tuberculosis	4	Paired-end reads	Released	PMID 32732910
PRJNA599957	SRR10851725	217	SC	Mycobacterium tuberculosis var. tuberculosis	4	Paired-end reads	Released	PMID 32732910
PRJNA599957	SRR10851726	216	SC	Mycobacterium tuberculosis var. tuberculosis	4	Paired-end reads	Released	PMID 32732910
PRJNA599957	SRR10851727	215	SC	Mycobacterium tuberculosis var. tuberculosis	4	Paired-end reads	Released	PMID 32732910
PRJNA599957	SRR10851728	15	SC	Mycobacterium tuberculosis var. tuberculosis	4	Paired-end reads	Released	PMID 32732910
PRJNA599957	SRR10851729	214	SC	Mycobacterium tuberculosis var. tuberculosis	4	Paired-end reads	Released	PMID 32732910
PRJNA599957	SRR10851730	209	SC	Mycobacterium tuberculosis var. tuberculosis	4	Paired-end reads	Released	PMID 32732910
PRJNA599957	SRR10851731	208	SC	Mycobacterium tuberculosis var. tuberculosis	4	Paired-end reads	Released	PMID 32732910
PRJNA599957	SRR10851732	206	SC	Mycobacterium tuberculosis var. tuberculosis	4	Paired-end reads	Released	PMID 32732910
PRJNA599957	SRR10851733	205	SC	Mycobacterium tuberculosis var. tuberculosis	4	Paired-end reads	Released	PMID 32732910
PRJNA599957	SRR10851734	203	SC	Mycobacterium tuberculosis var. tuberculosis	4	Paired-end reads	Released	PMID 32732910
PRJNA599957	SRR10851735	202	SC	Mycobacterium tuberculosis var. tuberculosis	4	Paired-end reads	Released	PMID 32732910
PRJNA599957	SRR10851736	201	SC	Mycobacterium tuberculosis var. tuberculosis	4	Paired-end reads	Released	PMID 32732910
PRJNA599957	SRR10851737	198	SC	Mycobacterium tuberculosis var. tuberculosis	4	Paired-end reads	Released	PMID 32732910
PRJNA599957	SRR10851738	197	SC	Mycobacterium tuberculosis var. tuberculosis	4	Paired-end reads	Released	PMID 32732910
PRJNA599957	SRR10851739	14	SC	Mycobacterium tuberculosis var. tuberculosis	4	Paired-end reads	Released	PMID 32732910
PRJNA599957	SRR10851740	3	SC	Mycobacterium tuberculosis var. tuberculosis	4	Paired-end reads	Released	PMID 32732910
PRJNA599957	SRR10851741	1	SC	Mycobacterium tuberculosis var. tuberculosis	4	Paired-end reads	Released	PMID 32732910
PRJNA534674	SAMN11492960	MAFBRA00707	PA	Mycobacterium tuberculosis var. africanum	6	Paired-end reads	Released	PMID 32920193
PRJNA630228	SAMN10185916	G04960	PA	Mycobacterium tuberculosis var. tuberculosis	1	Paired-end reads	Released	DOI: 10.1590/0074-02760200520
PRJNA630228	SAMN10185915	G04959	PA	Mycobacterium tuberculosis var. tuberculosis	1	Paired-end reads	Released	DOI: 10.1590/0074-02760200520
PRJNA630228	SAMN10185914	G04958	PA	Mycobacterium tuberculosis var. tuberculosis	1	Paired-end reads	Released	DOI: 10.1590/0074-02760200520
PRJNA630228	SAMN10185913	G04957	PA	Mycobacterium tuberculosis var. tuberculosis	1	Paired-end reads	Released	DOI: 10.1590/0074-02760200520
PRJNA630228	SAMN10185912	G04956	PA	Mycobacterium tuberculosis var. tuberculosis	1	Paired-end reads	Released	DOI: 10.1590/0074-02760200520
PRJNA630228	SAMN10185911	G04955	PA	Mycobacterium tuberculosis var. tuberculosis	1	Paired-end reads	Released	DOI: 10.1590/0074-02760200520
PRJNA630228	SAMN10185910	G04954	PA	Mycobacterium tuberculosis var. tuberculosis	1	Paired-end reads	Released	DOI: 10.1590/0074-02760200520
PRJNA630228	SAMN10185909	G04953	PA	Mycobacterium tuberculosis var. tuberculosis	1	Paired-end reads	Released	DOI: 10.1590/0074-02760200520
PRJNA630228	SAMN10185908	G04952	PA	Mycobacterium tuberculosis var. tuberculosis	1	Paired-end reads	Released	DOI: 10.1590/0074-02760200520
PRJNA630228	SAMN10185907	G04951	PA	Mycobacterium tuberculosis var. tuberculosis	1	Paired-end reads	Released	DOI: 10.1590/0074-02760200520
PRJNA630228	SAMN10185906	G04950	PA	Mycobacterium tuberculosis var. tuberculosis	1	Paired-end reads	Released	DOI: 10.1590/0074-02760200520
PRJNA630228	SAMN10185905	G04949	PA	Mycobacterium tuberculosis var. tuberculosis	1	Paired-end reads	Released	DOI: 10.1590/0074-02760200520
PRJNA630228	SAMN10185904	G04948	PA	Mycobacterium tuberculosis var. tuberculosis	1	Paired-end reads	Released	DOI: 10.1590/0074-02760200520
PRJNA630228	SAMN10185903	G04947	PA	Mycobacterium tuberculosis var. tuberculosis	1	Paired-end reads	Released	DOI: 10.1590/0074-02760200520
PRJNA630228	SAMN10185902	G04946	PA	Mycobacterium tuberculosis var. tuberculosis	1	Paired-end reads	Released	DOI: 10.1590/0074-02760200520
PRJNA630228	SAMN10185901	G04945	PA	Mycobacterium tuberculosis var. tuberculosis	1	Paired-end reads	Released	DOI: 10.1590/0074-02760200520
PRJNA630228	SAMN10185900	G04944	PA	Mycobacterium tuberculosis var. tuberculosis	1	Paired-end reads	Released	DOI: 10.1590/0074-02760200520
PRJNA630228	SAMN10185899	G04943	PA	Mycobacterium tuberculosis var. tuberculosis	1	Paired-end reads	Released	DOI: 10.1590/0074-02760200520
PRJNA630228	SAMN10185898	G04942	PA	Mycobacterium tuberculosis var. tuberculosis	1	Paired-end reads	Released	DOI: 10.1590/0074-02760200520
PRJNA630228	SAMN10185897	G04941	PA	Mycobacterium tuberculosis var. tuberculosis	1	Paired-end reads	Released	DOI: 10.1590/0074-02760200520
PRJNA630228	SAMN10185896	G04940	PA	Mycobacterium tuberculosis var. tuberculosis	1	Paired-end reads	Released	DOI: 10.1590/0074-02760200520
PRJNA630228	SAMN10185895	G04939	PA	Mycobacterium tuberculosis var. tuberculosis	1	Paired-end reads	Released	DOI: 10.1590/0074-02760200520
PRJNA630228	SAMN10185894	G04938	PA	Mycobacterium tuberculosis var. tuberculosis	1	Paired-end reads	Released	DOI: 10.1590/0074-02760200520
PRJNA630228	SAMN10185893	G04937	PA	Mycobacterium tuberculosis var. tuberculosis	1	Paired-end reads	Released	DOI: 10.1590/0074-02760200520
PRJNA630228	SAMN10185892	G04936	PA	Mycobacterium tuberculosis var. tuberculosis	1	Paired-end reads	Released	DOI: 10.1590/0074-02760200520
PRJNA630228	SAMN10185891	G04934	PA	Mycobacterium tuberculosis var. tuberculosis	1	Paired-end reads	Released	DOI: 10.1590/0074-02760200520
PRJNA630228	SAMN10185890	G04933	PA	Mycobacterium tuberculosis var. tuberculosis	1	Paired-end reads	Released	DOI: 10.1590/0074-02760200520
PRJNA630228	SAMN10185889	G04932	PA	Mycobacterium tuberculosis var. tuberculosis	1	Paired-end reads	Released	DOI: 10.1590/0074-02760200520
PRJNA630228	SAMN10185888	G04931	PA	Mycobacterium tuberculosis var. tuberculosis	1	Paired-end reads	Released	DOI: 10.1590/0074-02760200520
PRJNA630228	SAMN10185887	G04930	PA	Mycobacterium tuberculosis var. tuberculosis	1	Paired-end reads	Released	DOI: 10.1590/0074-02760200520
PRJNA630228	SAMN10185886	G04929	PA	Mycobacterium tuberculosis var. tuberculosis	1	Paired-end reads	Released	DOI: 10.1590/0074-02760200520
PRJNA630228	SAMN10185885	G04927	PA	Mycobacterium tuberculosis var. tuberculosis	1	Paired-end reads	Released	DOI: 10.1590/0074-02760200520
PRJNA630228	SAMN10185884	G04926	PA	Mycobacterium tuberculosis var. tuberculosis	1	Paired-end reads	Released	DOI: 10.1590/0074-02760200520
PRJNA630228	SAMN10185883	G04925	PA	Mycobacterium tuberculosis var. tuberculosis	1	Paired-end reads	Released	DOI: 10.1590/0074-02760200520
PRJNA630228	SAMN10185882	G04923	PA	Mycobacterium tuberculosis var. tuberculosis	1	Paired-end reads	Released	DOI: 10.1590/0074-02760200520
PRJNA630228	SAMN10185881	G04922	PA	Mycobacterium tuberculosis var. tuberculosis	1	Paired-end reads	Released	DOI: 10.1590/0074-02760200520
PRJNA630228	SAMN10185880	G04921	PA	Mycobacterium tuberculosis var. tuberculosis	1	Paired-end reads	Released	DOI: 10.1590/0074-02760200520
PRJNA630228	SAMN10185879	G04920	PA	Mycobacterium tuberculosis var. tuberculosis	1	Paired-end reads	Released	DOI: 10.1590/0074-02760200520
PRJNA630228	SAMN10185878	G04919	PA	Mycobacterium tuberculosis var. tuberculosis	1	Paired-end reads	Released	DOI: 10.1590/0074-02760200520
PRJNA630228	SAMN10185877	G04918	PA	Mycobacterium tuberculosis var. tuberculosis	1	Paired-end reads	Released	DOI: 10.1590/0074-02760200520
PRJNA630228	SAMN10185876	G04917	PA	Mycobacterium tuberculosis var. tuberculosis	1	Paired-end reads	Released	DOI: 10.1590/0074-02760200520
PRJNA630228	SAMN10185875	G04897	PA	Mycobacterium tuberculosis var. tuberculosis	1	Paired-end reads	Released	DOI: 10.1590/0074-02760200520
PRJNA630228	SAMN10185874	G04896	PA	Mycobacterium tuberculosis var. tuberculosis	1	Paired-end reads	Released	DOI: 10.1590/0074-02760200520
PRJNA630228	SAMN10185873	G04895	PA	Mycobacterium tuberculosis var. tuberculosis	1	Paired-end reads	Released	DOI: 10.1590/0074-02760200520
PRJNA630228	SAMN10185872	G04894	PA	Mycobacterium tuberculosis var. tuberculosis	1	Paired-end reads	Released	DOI: 10.1590/0074-02760200520
PRJNA630228	SAMN10185871	G04893	PA	Mycobacterium tuberculosis var. tuberculosis	1	Paired-end reads	Released	DOI: 10.1590/0074-02760200520
PRJNA630228	SAMN10185870	G04891	PA	Mycobacterium tuberculosis var. tuberculosis	1	Paired-end reads	Released	DOI: 10.1590/0074-02760200520
PRJNA630228	SAMN10185869	G04890	PA	Mycobacterium tuberculosis var. tuberculosis	1	Paired-end reads	Released	DOI: 10.1590/0074-02760200520
PRJNA630228	SAMN10185868	G04889	PA	Mycobacterium tuberculosis var. tuberculosis	1	Paired-end reads	Released	DOI: 10.1590/0074-02760200520
PRJNA630228	SAMN10185867	G04888	PA	Mycobacterium tuberculosis var. tuberculosis	1	Paired-end reads	Released	DOI: 10.1590/0074-02760200520
PRJNA630228	SAMN10185866	G04887	PA	Mycobacterium tuberculosis var. tuberculosis	1	Paired-end reads	Released	DOI: 10.1590/0074-02760200520
PRJNA630228	SAMN10185865	G04886	PA	Mycobacterium tuberculosis var. tuberculosis	1	Paired-end reads	Released	DOI: 10.1590/0074-02760200520
PRJNA630228	SAMN10185864	G04885	PA	Mycobacterium tuberculosis var. tuberculosis	1	Paired-end reads	Released	DOI: 10.1590/0074-02760200520
PRJNA630228	SAMN10185863	G04884	PA	Mycobacterium tuberculosis var. tuberculosis	1	Paired-end reads	Released	DOI: 10.1590/0074-02760200520
PRJNA630228	SAMN10185862	G04883	PA	Mycobacterium tuberculosis var. tuberculosis	1	Paired-end reads	Released	DOI: 10.1590/0074-02760200520
PRJNA630228	SAMN10185861	G04882	PA	Mycobacterium tuberculosis var. tuberculosis	1	Paired-end reads	Released	DOI: 10.1590/0074-02760200520
PRJNA630228	SAMN10185860	G04881	PA	Mycobacterium tuberculosis var. tuberculosis	1	Paired-end reads	Released	DOI: 10.1590/0074-02760200520
PRJNA630228	SAMN10185859	G04880	PA	Mycobacterium tuberculosis var. tuberculosis	1	Paired-end reads	Released	DOI: 10.1590/0074-02760200520
PRJNA630228	SAMN10185858	G04879	PA	Mycobacterium tuberculosis var. tuberculosis	1	Paired-end reads	Released	DOI: 10.1590/0074-02760200520
PRJNA630228	SAMN10185857	G04878	PA	Mycobacterium tuberculosis var. tuberculosis	1	Paired-end reads	Released	DOI: 10.1590/0074-02760200520
PRJNA630228	SAMN10185856	G04877	PA	Mycobacterium tuberculosis var. tuberculosis	1	Paired-end reads	Released	DOI: 10.1590/0074-02760200520
PRJNA630228	SAMN10185855	G04876	PA	Mycobacterium tuberculosis var. tuberculosis	1	Paired-end reads	Released	DOI: 10.1590/0074-02760200520
PRJNA630228	SAMN10185854	G04875	PA	Mycobacterium tuberculosis var. tuberculosis	1	Paired-end reads	Released	DOI: 10.1590/0074-02760200520
PRJNA630228	SAMN10185853	G04874	PA	Mycobacterium tuberculosis var. tuberculosis	1	Paired-end reads	Released	DOI: 10.1590/0074-02760200520
PRJNA630228	SAMN10185852	G04873	PA	Mycobacterium tuberculosis var. tuberculosis	1	Paired-end reads	Released	DOI: 10.1590/0074-02760200520
PRJNA630228	SAMN10185851	G04872	PA	Mycobacterium tuberculosis var. tuberculosis	1	Paired-end reads	Released	DOI: 10.1590/0074-02760200520
PRJNA630228	SAMN10185850	G04871	PA	Mycobacterium tuberculosis var. tuberculosis	1	Paired-end reads	Released	DOI: 10.1590/0074-02760200520
PRJNA630228	SAMN10185849	G04870	PA	Mycobacterium tuberculosis var. tuberculosis	1	Paired-end reads	Released	DOI: 10.1590/0074-02760200520
PRJNA630228	SAMN10185848	G04868	PA	Mycobacterium tuberculosis var. tuberculosis	1	Paired-end reads	Released	DOI: 10.1590/0074-02760200520
PRJNA669332	SAMN16448881	S10_589-2012	MS	Mycobacterium tuberculosis var. tuberculosis	4	Paired-end reads	Released	doi.org/10.1038/s41598-020-79621-3
PRJNA669332	SAMN16448880	S09_2121-2013	MS	Mycobacterium tuberculosis var. tuberculosis	4	Paired-end reads	Released	doi.org/10.1038/s41598-020-79621-3
PRJNA669332	SAMN16448879	S08_2563-2011	MS	Mycobacterium tuberculosis var. tuberculosis	4	Paired-end reads	Released	doi.org/10.1038/s41598-020-79621-3
PRJNA669332	SAMN16448939	S68_1161-2012	MS	Mycobacterium tuberculosis var. tuberculosis	4	Paired-end reads	Released	doi.org/10.1038/s41598-020-79621-3
PRJNA669332	SAMN16448938	S67_5578-2011	MS	Mycobacterium tuberculosis var. tuberculosis	4	Paired-end reads	Released	doi.org/10.1038/s41598-020-79621-3
PRJNA669332	SAMN16448937	S66_494-2016	MS	Mycobacterium tuberculosis var. tuberculosis	4	Paired-end reads	Released	doi.org/10.1038/s41598-020-79621-3
PRJNA669332	SAMN16448936	S65_492-2016	MS	Mycobacterium tuberculosis var. tuberculosis	4	Paired-end reads	Released	doi.org/10.1038/s41598-020-79621-3
PRJNA669332	SAMN16448935	S64_2758-2016	MS	Mycobacterium tuberculosis var. tuberculosis	4	Paired-end reads	Released	doi.org/10.1038/s41598-020-79621-3
PRJNA669332	SAMN16448934	S63_1813-2016	MS	Mycobacterium tuberculosis var. tuberculosis	4	Paired-end reads	Released	doi.org/10.1038/s41598-020-79621-3
PRJNA669332	SAMN16448933	S62_3297-2016	MS	Mycobacterium tuberculosis var. tuberculosis	4	Paired-end reads	Released	doi.org/10.1038/s41598-020-79621-3
PRJNA669332	SAMN16448932	S61_3287-2016	MS	Mycobacterium tuberculosis var. tuberculosis	4	Paired-end reads	Released	doi.org/10.1038/s41598-020-79621-3
PRJNA669332	SAMN16448878	S07_7279-2012	MS	Mycobacterium tuberculosis var. tuberculosis	4	Paired-end reads	Released	doi.org/10.1038/s41598-020-79621-3
PRJNA669332	SAMN16448931	S60_4883-2016	MS	Mycobacterium tuberculosis var. tuberculosis	4	Paired-end reads	Released	doi.org/10.1038/s41598-020-79621-3
PRJNA669332	SAMN16448930	S59_814-2016	MS	Mycobacterium tuberculosis var. tuberculosis	4	Paired-end reads	Released	doi.org/10.1038/s41598-020-79621-3
PRJNA669332	SAMN16448929	S58_491-2014	MS	Mycobacterium tuberculosis var. tuberculosis	4	Paired-end reads	Released	doi.org/10.1038/s41598-020-79621-3
PRJNA669332	SAMN16448928	S57_1154-2011	MS	Mycobacterium tuberculosis var. tuberculosis	4	Paired-end reads	Released	doi.org/10.1038/s41598-020-79621-3
PRJNA669332	SAMN16448927	S56_519-2014	MS	Mycobacterium tuberculosis var. tuberculosis	4	Paired-end reads	Released	doi.org/10.1038/s41598-020-79621-3
PRJNA669332	SAMN16448926	S55_4228-2012	MS	Mycobacterium tuberculosis var. tuberculosis	4	Paired-end reads	Released	doi.org/10.1038/s41598-020-79621-3
PRJNA669332	SAMN16448925	S54_976-2016	MS	Mycobacterium tuberculosis var. tuberculosis	4	Paired-end reads	Released	doi.org/10.1038/s41598-020-79621-3
PRJNA669332	SAMN16448924	S53_3222-2012	MS	Mycobacterium tuberculosis var. tuberculosis	4	Paired-end reads	Released	doi.org/10.1038/s41598-020-79621-3
PRJNA669332	SAMN16448923	S52_6838-2014	MS	Mycobacterium tuberculosis var. tuberculosis	4	Paired-end reads	Released	doi.org/10.1038/s41598-020-79621-3
PRJNA669332	SAMN16448922	S51_2836-2014	MS	Mycobacterium tuberculosis var. tuberculosis	4	Paired-end reads	Released	doi.org/10.1038/s41598-020-79621-3
PRJNA669332	SAMN16448877	S06_6362-2013	MS	Mycobacterium tuberculosis var. tuberculosis	4	Paired-end reads	Released	doi.org/10.1038/s41598-020-79621-3
PRJNA669332	SAMN16448921	S50_PR6412-2014	MS	Mycobacterium tuberculosis var. tuberculosis	4	Paired-end reads	Released	doi.org/10.1038/s41598-020-79621-3
PRJNA669332	SAMN16448920	S49_3537-2012	MS	Mycobacterium tuberculosis var. tuberculosis	4	Paired-end reads	Released	doi.org/10.1038/s41598-020-79621-3
PRJNA669332	SAMN16448919	S48_PR6636-2014	MS	Mycobacterium tuberculosis var. tuberculosis	4	Paired-end reads	Released	doi.org/10.1038/s41598-020-79621-3
PRJNA669332	SAMN16448918	S47_1193-2011	MS	Mycobacterium tuberculosis var. tuberculosis	4	Paired-end reads	Released	doi.org/10.1038/s41598-020-79621-3
PRJNA669332	SAMN16448917	S46_PR6641-2014	MS	Mycobacterium tuberculosis var. tuberculosis	4	Paired-end reads	Released	doi.org/10.1038/s41598-020-79621-3
PRJNA669332	SAMN16448916	S45_7117-2012	MS	Mycobacterium tuberculosis var. tuberculosis	4	Paired-end reads	Released	doi.org/10.1038/s41598-020-79621-3
PRJNA669332	SAMN16448915	S44_PR4394-2011	MS	Mycobacterium tuberculosis var. tuberculosis	4	Paired-end reads	Released	doi.org/10.1038/s41598-020-79621-3
PRJNA669332	SAMN16448914	S43_807-2016	MS	Mycobacterium tuberculosis var. tuberculosis	4	Paired-end reads	Released	doi.org/10.1038/s41598-020-79621-3
PRJNA669332	SAMN16448913	S42_4372-2012	MS	Mycobacterium tuberculosis var. tuberculosis	4	Paired-end reads	Released	doi.org/10.1038/s41598-020-79621-3
PRJNA669332	SAMN16448912	S41_PR736-2011	MS	Mycobacterium tuberculosis var. tuberculosis	4	Paired-end reads	Released	doi.org/10.1038/s41598-020-79621-3
PRJNA669332	SAMN16448876	S05_7392-2011	MS	Mycobacterium tuberculosis var. tuberculosis	4	Paired-end reads	Released	doi.org/10.1038/s41598-020-79621-3
PRJNA669332	SAMN16448911	S40_368-2011	MS	Mycobacterium tuberculosis var. tuberculosis	4	Paired-end reads	Released	doi.org/10.1038/s41598-020-79621-3
PRJNA669332	SAMN16448910	S39_PR4910-2012	MS	Mycobacterium tuberculosis var. tuberculosis	4	Paired-end reads	Released	doi.org/10.1038/s41598-020-79621-3
PRJNA669332	SAMN16448909	S38_364-2011	MS	Mycobacterium tuberculosis var. tuberculosis	4	Paired-end reads	Released	doi.org/10.1038/s41598-020-79621-3
PRJNA669332	SAMN16448908	S37_PR1539a-2011	MS	Mycobacterium tuberculosis var. tuberculosis	4	Paired-end reads	Released	doi.org/10.1038/s41598-020-79621-3
PRJNA669332	SAMN16448907	S36_46-2015	MS	Mycobacterium tuberculosis var. tuberculosis	4	Paired-end reads	Released	doi.org/10.1038/s41598-020-79621-3
PRJNA669332	SAMN16448906	S35_6809-2015	MS	Mycobacterium tuberculosis var. tuberculosis	4	Paired-end reads	Released	doi.org/10.1038/s41598-020-79621-3
PRJNA669332	SAMN16448905	S34_2653-2014	MS	Mycobacterium tuberculosis var. tuberculosis	4	Paired-end reads	Released	doi.org/10.1038/s41598-020-79621-3
PRJNA669332	SAMN16448904	S33_3766-2016	MS	Mycobacterium tuberculosis var. tuberculosis	4	Paired-end reads	Released	doi.org/10.1038/s41598-020-79621-3
PRJNA669332	SAMN16448903	S32_1124-2011	MS	Mycobacterium tuberculosis var. tuberculosis	4	Paired-end reads	Released	doi.org/10.1038/s41598-020-79621-3
PRJNA669332	SAMN16448902	S31_4424-2011	MS	Mycobacterium tuberculosis var. tuberculosis	4	Paired-end reads	Released	doi.org/10.1038/s41598-020-79621-3
PRJNA669332	SAMN16448875	S04_4893-2011	MS	Mycobacterium tuberculosis var. tuberculosis	4	Paired-end reads	Released	doi.org/10.1038/s41598-020-79621-3
PRJNA669332	SAMN16448901	S30_PR2828-2014	MS	Mycobacterium tuberculosis var. tuberculosis	4	Paired-end reads	Released	doi.org/10.1038/s41598-020-79621-3
PRJNA669332	SAMN16448900	S29_2702-2015	MS	Mycobacterium tuberculosis var. tuberculosis	4	Paired-end reads	Released	doi.org/10.1038/s41598-020-79621-3
PRJNA669332	SAMN16448899	S28_PR3940-2014	MS	Mycobacterium tuberculosis var. tuberculosis	4	Paired-end reads	Released	doi.org/10.1038/s41598-020-79621-3
PRJNA669332	SAMN16448898	S27_318-2014	MS	Mycobacterium tuberculosis var. tuberculosis	4	Paired-end reads	Released	doi.org/10.1038/s41598-020-79621-3
PRJNA669332	SAMN16448897	S26_PR609-2015	MS	Mycobacterium tuberculosis var. tuberculosis	4	Paired-end reads	Released	doi.org/10.1038/s41598-020-79621-3
PRJNA669332	SAMN16448896	S25_7504-2015	MS	Mycobacterium tuberculosis var. tuberculosis	4	Paired-end reads	Released	doi.org/10.1038/s41598-020-79621-3
PRJNA669332	SAMN16448895	S24_PR4324-2015	MS	Mycobacterium tuberculosis var. tuberculosis	4	Paired-end reads	Released	doi.org/10.1038/s41598-020-79621-3
PRJNA669332	SAMN16448894	S23_1297-2014	MS	Mycobacterium tuberculosis var. tuberculosis	4	Paired-end reads	Released	doi.org/10.1038/s41598-020-79621-3
PRJNA669332	SAMN16448893	S22_1497-2012	MS	Mycobacterium tuberculosis var. tuberculosis	4	Paired-end reads	Released	doi.org/10.1038/s41598-020-79621-3
PRJNA669332	SAMN16448892	S21_4909-2016	MS	Mycobacterium tuberculosis var. tuberculosis	4	Paired-end reads	Released	doi.org/10.1038/s41598-020-79621-3
PRJNA669332	SAMN16448874	S03_5667-2015	MS	Mycobacterium tuberculosis var. tuberculosis	4	Paired-end reads	Released	doi.org/10.1038/s41598-020-79621-3
PRJNA669332	SAMN16448891	S20_4116-2012	MS	Mycobacterium tuberculosis var. tuberculosis	4	Paired-end reads	Released	doi.org/10.1038/s41598-020-79621-3
PRJNA669332	SAMN16448890	S19_7053-2013	MS	Mycobacterium tuberculosis var. tuberculosis	4	Paired-end reads	Released	doi.org/10.1038/s41598-020-79621-3
PRJNA669332	SAMN16448889	S18_727-2011	MS	Mycobacterium tuberculosis var. tuberculosis	4	Paired-end reads	Released	doi.org/10.1038/s41598-020-79621-3
PRJNA669332	SAMN16448888	S17_506-2014	MS	Mycobacterium tuberculosis var. tuberculosis	4	Paired-end reads	Released	doi.org/10.1038/s41598-020-79621-3
PRJNA669332	SAMN16448887	S16_6661-2015	MS	Mycobacterium tuberculosis var. tuberculosis	4	Paired-end reads	Released	doi.org/10.1038/s41598-020-79621-3
PRJNA669332	SAMN16448886	S15_7505-2013	MS	Mycobacterium tuberculosis var. tuberculosis	4	Paired-end reads	Released	doi.org/10.1038/s41598-020-79621-3
PRJNA669332	SAMN16448885	S14_5012-2012	MS	Mycobacterium tuberculosis var. tuberculosis	4	Paired-end reads	Released	doi.org/10.1038/s41598-020-79621-3
PRJNA669332	SAMN16448884	S13_2829-2014	MS	Mycobacterium tuberculosis var. tuberculosis	4	Paired-end reads	Released	doi.org/10.1038/s41598-020-79621-3
PRJNA669332	SAMN16448883	S12_247-2012	MS	Mycobacterium tuberculosis var. tuberculosis	4	Paired-end reads	Released	doi.org/10.1038/s41598-020-79621-3
PRJNA669332	SAMN16448882	S11_3660-2015	MS	Mycobacterium tuberculosis var. tuberculosis	4	Paired-end reads	Released	doi.org/10.1038/s41598-020-79621-3
PRJNA669332	SAMN16448873	S02_1360-2013	MS	Mycobacterium tuberculosis var. tuberculosis	4	Paired-end reads	Released	doi.org/10.1038/s41598-020-79621-3
PRJNA669332	SAMN16448872	S01_6288-2012	MS	Mycobacterium tuberculosis var. tuberculosis	4	Paired-end reads	Released	doi.org/10.1038/s41598-020-79621-3
PRJNA475130	SAMN09380067	CA3038-2	ES	Mycobacterium tuberculosis var. tuberculosis	4	Paired-end reads	Released	PMID 32978384
PRJNA475130	SAMN09380066	CA3010-5	ES	Mycobacterium tuberculosis var. tuberculosis	4	Paired-end reads	Released	PMID 32978385
PRJNA475130	SAMN09380055	SE3063	ES	Mycobacterium tuberculosis var. tuberculosis	4	Paired-end reads	Released	PMID 32978386
PRJNA475130	SAMN09380054	SE3035-1	ES	Mycobacterium tuberculosis var. tuberculosis	4	Paired-end reads	Released	PMID 32978387
PRJNA475130	SAMN09380071	CA3061-6	ES	Mycobacterium tuberculosis var. tuberculosis	4	Paired-end reads	Released	PMID 32978388
PRJNA475130	SAMN09380070	CA3051-2	ES	Mycobacterium tuberculosis var. tuberculosis	4	Paired-end reads	Released	PMID 32978389
PRJNA475130	SAMN09380073	CA3077-5	ES	Mycobacterium tuberculosis var. tuberculosis	4	Paired-end reads	Released	PMID 32978390
PRJNA475130	SAMN09380072	CA3064-5	ES	Mycobacterium tuberculosis var. tuberculosis	4	Paired-end reads	Released	PMID 32978391
PRJNA475130	SAMN09380049	CA3078-3	ES	Mycobacterium tuberculosis var. tuberculosis	4	Paired-end reads	Released	PMID 32978392
PRJNA475130	SAMN09380048	CA3077	ES	Mycobacterium tuberculosis var. tuberculosis	4	Paired-end reads	Released	PMID 32978393
PRJNA475130	SAMN09380047	CA3064	ES	Mycobacterium tuberculosis var. tuberculosis	4	Paired-end reads	Released	PMID 32978394
PRJNA475130	SAMN09380046	CA3061	ES	Mycobacterium tuberculosis var. tuberculosis	4	Paired-end reads	Released	PMID 32978395
PRJNA475130	SAMN09380053	SE3031-8	ES	Mycobacterium tuberculosis var. tuberculosis	4	Paired-end reads	Released	PMID 32978396
PRJNA475130	SAMN09380052	SE3013	ES	Mycobacterium tuberculosis var. tuberculosis	4	Paired-end reads	Released	PMID 32978397
PRJNA475130	SAMN09380051	SE3010-2	ES	Mycobacterium tuberculosis var. tuberculosis	4	Paired-end reads	Released	PMID 32978398
PRJNA475130	SAMN09380050	SE3001-2	ES	Mycobacterium tuberculosis var. tuberculosis	4	Paired-end reads	Released	PMID 32978399
PRJNA475130	SAMN09380069	CA3050-2	ES	Mycobacterium tuberculosis var. tuberculosis	4	Paired-end reads	Released	PMID 32978400
PRJNA475130	SAMN09380068	CA3043-1	ES	Mycobacterium tuberculosis var. tuberculosis	4	Paired-end reads	Released	PMID 32978401
PRJNA475130	SAMN09380075	SE3001	ES	Mycobacterium tuberculosis var. tuberculosis	4	Paired-end reads	Released	PMID 32978402
PRJNA475130	SAMN09380074	CA3078	ES	Mycobacterium tuberculosis var. tuberculosis	4	Paired-end reads	Released	PMID 32978403
PRJNA475130	SAMN09380058	VT3059	ES	Mycobacterium tuberculosis var. tuberculosis	4	Paired-end reads	Released	PMID 32978404
PRJNA475130	SAMN09380059	VT3067	ES	Mycobacterium tuberculosis var. tuberculosis	4	Paired-end reads	Released	PMID 32978405
PRJNA475130	SAMN09380056	VT3010	ES	Mycobacterium tuberculosis var. tuberculosis	4	Paired-end reads	Released	PMID 32978406
PRJNA475130	SAMN09380057	VT3050	ES	Mycobacterium tuberculosis var. tuberculosis	4	Paired-end reads	Released	PMID 32978407
PRJNA475130	SAMN09380062	VT3046	ES	Mycobacterium tuberculosis var. tuberculosis	4	Paired-end reads	Released	PMID 32978408
PRJNA475130	SAMN09380063	VV3010-2	ES	Mycobacterium tuberculosis var. tuberculosis	4	Paired-end reads	Released	PMID 32978409
PRJNA475130	SAMN09380060	VV3012-4	ES	Mycobacterium tuberculosis var. tuberculosis	4	Paired-end reads	Released	PMID 32978410
PRJNA475130	SAMN09380061	CA3046-3	ES	Mycobacterium tuberculosis var. tuberculosis	4	Paired-end reads	Released	PMID 32978411
PRJNA475130	SAMN09380064	VV3015-1	ES	Mycobacterium tuberculosis var. tuberculosis	4	Paired-end reads	Released	PMID 32978412
PRJNA475130	SAMN09380065	CA3001-1	ES	Mycobacterium tuberculosis var. tuberculosis	4	Paired-end reads	Released	PMID 32978413
PRJNA475130	SAMN09380076	SE3010	ES	Mycobacterium tuberculosis var. tuberculosis	4	Paired-end reads	Released	PMID 32978414
PRJNA475130	SAMN09380077	SE3013-2	ES	Mycobacterium tuberculosis var. tuberculosis	4	Paired-end reads	Released	PMID 32978415
PRJNA475130	SAMN09380078	SE3031	ES	Mycobacterium tuberculosis var. tuberculosis	4	Paired-end reads	Released	PMID 32978416
PRJNA475130	SAMN09380079	SE3035	ES	Mycobacterium tuberculosis var. tuberculosis	4	Paired-end reads	Released	PMID 32978417
PRJNA475130	SAMN09380080	SE3063-2	ES	Mycobacterium tuberculosis var. tuberculosis	4	Paired-end reads	Released	PMID 32978418
PRJNA475130	SAMN09380081	VT3010-2	ES	Mycobacterium tuberculosis var. tuberculosis	4	Paired-end reads	Released	PMID 32978419
PRJNA475130	SAMN09380082	VT3050-6	ES	Mycobacterium tuberculosis var. tuberculosis	4	Paired-end reads	Released	PMID 32978420
PRJNA475130	SAMN09380083	VT3059-3	ES	Mycobacterium tuberculosis var. tuberculosis	4	Paired-end reads	Released	PMID 32978421
PRJNA475130	SAMN09380084	VT3067-8	ES	Mycobacterium tuberculosis var. tuberculosis	4	Paired-end reads	Released	PMID 32978422
PRJNA475130	SAMN09380085	VV3012	ES	Mycobacterium tuberculosis var. tuberculosis	4	Paired-end reads	Released	PMID 32978423
PRJNA475130	SAMN09380037	VT3046-3	ES	Mycobacterium tuberculosis var. tuberculosis	4	Paired-end reads	Released	PMID 32978424
PRJNA475130	SAMN09380036	CA3046	ES	Mycobacterium tuberculosis var. tuberculosis	4	Paired-end reads	Released	PMID 32978425
PRJNA475130	SAMN09380039	VV3015	ES	Mycobacterium tuberculosis var. tuberculosis	4	Paired-end reads	Released	PMID 32978426
PRJNA475130	SAMN09380038	VV3010	ES	Mycobacterium tuberculosis var. tuberculosis	4	Paired-end reads	Released	PMID 32978427
PRJNA475130	SAMN09380041	CA3010	ES	Mycobacterium tuberculosis var. tuberculosis	4	Paired-end reads	Released	PMID 32978428
PRJNA475130	SAMN09380040	CA3001	ES	Mycobacterium tuberculosis var. tuberculosis	4	Paired-end reads	Released	PMID 32978429
PRJNA475130	SAMN09380043	CA3043	ES	Mycobacterium tuberculosis var. tuberculosis	4	Paired-end reads	Released	PMID 32978430
PRJNA475130	SAMN09380042	CA3038	ES	Mycobacterium tuberculosis var. tuberculosis	4	Paired-end reads	Released	PMID 32978431
PRJNA475130	SAMN09380045	CA3051	ES	Mycobacterium tuberculosis var. tuberculosis	4	Paired-end reads	Released	PMID 32978432
PRJNA475130	SAMN09380044	CA3050	ES	Mycobacterium tuberculosis var. tuberculosis	4	Paired-end reads	Released	PMID 32978433
PRJNA639713	SAMN15237868	SRS8042530	RS	Mycobacterium tuberculosis var. tuberculosis	4	Paired-end reads	Released	PMID 33137698
PRJNA639713	SAMN15237868	SRS8042530	RS	Mycobacterium tuberculosis var. tuberculosis	4	Paired-end reads	Released	PMID 33137698
PRJNA639713	SAMN15237868	SRS8042530	RS	Mycobacterium tuberculosis var. tuberculosis	4	Paired-end reads	Released	PMID 33137698
PRJNA639713	SAMN15237868	SRS8042530	RS	Mycobacterium tuberculosis var. tuberculosis	4	Paired-end reads	Released	PMID 33137698
PRJNA639713	SAMN15237868	SRS8042530	RS	Mycobacterium tuberculosis var. tuberculosis	4	Paired-end reads	Released	PMID 33137698
PRJNA639713	SAMN15237868	SRS8042530	RS	Mycobacterium tuberculosis var. tuberculosis	4	Paired-end reads	Released	PMID 33137698
PRJNA639713	SAMN15237868	SRS8042530	RS	Mycobacterium tuberculosis var. tuberculosis	4	Paired-end reads	Released	PMID 33137698
PRJNA639713	SAMN15237868	SRS8042530	RS	Mycobacterium tuberculosis var. tuberculosis	4	Paired-end reads	Released	PMID 33137698
PRJNA639713	SAMN15237868	SRS8042530	RS	Mycobacterium tuberculosis var. tuberculosis	4	Paired-end reads	Released	PMID 33137698
PRJNA639713	SAMN15237868	SRS8042530	RS	Mycobacterium tuberculosis var. tuberculosis	4	Paired-end reads	Released	PMID 33137698
PRJNA639713	SAMN15237868	SRS8042530	RS	Mycobacterium tuberculosis var. tuberculosis	4	Paired-end reads	Released	PMID 33137698
PRJNA639713	SAMN15237868	SRS8042530	RS	Mycobacterium tuberculosis var. tuberculosis	4	Paired-end reads	Released	PMID 33137698
